# Supplementary material for: Dataset for vulnerability model analysis in economically depressed areas
Source: Data Brief. 2022 May 23;42:108307. doi: 10.1016/j.dib.2022.108307 (PMC9160495; doi:10.1016/j.dib.2022.108307)
Supplement: Supplementary file 1 [file mmc1.xlsx]

## Sheet: Sheet 1
Variable description
Age of Head of Household	15 to 25 years; 26 to 35 years; 36 to 45 years; 46 to 55 years; 56 to 65 years; 66 years and over
Gender of Head of Household	F= Female; M= Male
Marital Status of Head of Household	1= Married; 2= Common-law marriage; 3= De facto union; 4 = Widower; 5=Separate; 6= Divorced; 7=Single.
Education level	1=NEL - (-3 Years); 2=Incomplete Primary; 3=Complete Primary; 4= Incomplete Secondary; 5=Full Secondary; 6=Superior; 7=Post-degree; 8=Illiterate
Occupation of the Head of the Family	1=Management staff of the Public Administration and companies; 2=Scientific and intellectual professionals; 3=Medium level technicians and professionals; 4=Office clerks; 5=Service worker and merchants 6=Skilled agricultural and fishing worker; 7=Operators and artisans officers; 8=Plant and machine operators; 9=Unskilled workers; 10=Armed forces; 11= Unemployed; 12=Inactive
Average Unemployment Rate at Home	unemployment rate of 0 to 25%; 26 to 50%; 51 to 75%; 76 to 100%
Total Income	0 to 400USD; 401 to 800USD; 801 to 1.200USD; 1201 to 1.600USD; 1601 to 2.000USD; 2.001 to 2.400USD; 2.401 to 2.800USD; 2.801 to 3.200USD; 3.201 to 3.600USD; 3.601 to 4.100USD
Housing Material	1=cane; 2=concrete; 3= brick or block; 4=Coated reed or wood; 5=Pure Wood; 6=Mixed; 7=Other material
Housing floor	1=Duela/parquet/plant; 2=Ceramics/tile; 3=Brick cement; 4= Board; 5= Cane; 6= Earth
File Contents - Socioeconomic Characterization of Heads of Household
Sheet 2	Data extracted from the Socioeconomic and Environmental Characterization Survey of the San Juan Site of the city of Manta (Original Language)
Sheet 3	Data extracted from the Socioeconomic and Environmental Characterization Survey of the San Juan Site of the city of Manta (English)
Sheet 4	It extracts the data: Neighborhood, family composition, age and educational level; then, applying observation methods and with the help of filters and formulas (in certain cases), the head of the household is identified; in order to analyze the data on gender, age and educational level. For the variable marital status, the variable "Type of Relationship" is extracted; Data on the "occupation of t…
Sheet 5	It extracts data on the educational levels of the population; formulas are applied for data analysis, obtaining the population group by educational levels.
Sheet 6	It extracts data on the ages of the population; Formulas are applied to analyze the data (it is considered people older than 15 years and younger than 65 years) obtaining the Economically Active Population; The number of people who "Does not workg" is also extracted to obtain the average unemployment rate in the household. Other variables extracted are: "Own account" and "Works"; the processed da…
Sheet 7	It extracts data from the income categories: "Wages and salaries", "Informal Agricultural Work", "Informal Non-Agopecuario Work", "Other works", "Pensions", "Development Bonus", "Joaquin Gallegos Lara Bonus", " Shipments within the country " and "Gifts ". Once analyzed, the total household income is obtained.

## Sheet: Sheet 2
Barrio	2.1.1. Esposo	2.1.2. Esposa	2.2.1. Hijos	2.2.2. Hijas	2.3.1. Nietos	2.3.2. Nietas	2.4. Yerno	2.5. Nuera	2.6.1. Sin vivienda Masculino	2.6.2. Sin vivienda Femenino	2.7.1. Empleado doméstico	2.7.2. Empleada doméstica	2.8.1. Otro Pariente Masculino	2.8.2. Otro Pariente Femenino	2.9.1. Abuelos	2.9.2. Abuelas	2.10.1. Otro no Pariente Masculino	2.10.2. Otros no Pariente Femenino	4.1. Edad Esposo	4.2. Edad Esposa	4.3.1. Edad Hijo 1	4.3.2. Edad Hijo 2	4.3.3. Edad Hijo 3	4.3.4. Edad Hijo 4	4.3.5. Edad Hijo 5	4.3.6. Edad Hijo 6	4.4.1. Edad Hija 1	4.4.2. Edad Hija 2	4.4.3. Edad Hija 3	4.4.4. Edad Hija 4	4.4.5. Edad Hija 5	4.4.6. Edad Hija 6	4.5.1. Edad Otros 1	4.5.2. Edad Otros 2	4.5.3. Edad Otros 3	4.5.4. Edad Otros 4	4.5.5. Edad Otros 5	4.5.6. Edad Otros 6	10. Tipo de Relación	8.1. Nivel Educativo Esposo	8.2. Nivel Educativo Esposa	8.3.1. Nivel Educativo Hijo 1	8.3.2. Nivel Educativo Hijo 2	8.3.3. Nivel Educativo Hijo 3	8.3.4. Nivel Educativo Hijo 4	8.3.5. Nivel Educativo Hijo 5	8.3.6. Nivel Educativo Hijo 6	8.4.1. Nivel Educativo Hija 1	8.4.2. Nivel Educativo Hija 2
Santa Marianita	1	1	1	2															39	37	15						16	10											1	3	3	4						3	4
Santa Marianita	1	1	1																40	50	18																		2	3	2	5
Santa Marianita		1											3	2						68													38	40	16	13	4		2		3
Santa Marianita		1																		70																			7		8
Santa Marianita	1	1		1															42	43							14												1	3	5							4
Santa Marianita	1	1	1	1															34	24	7						5												2	3	2	2						2
Santa Marianita	1	1	1	3															37	34	12						15	14	3										1	2	2	4						1	4
Santa Marianita	1	1	1	1															35	26	10						4												1	3	3	2						1
Santa Marianita	1	1	1																33	33	6																		2	3	5	2
Santa Marianita	1			1															62								32												7	6								6
Santa Marianita	1	1	1																51	43	11																		1	2	2	2
Santa Marianita	1	1																	52	50																			1	5	5
Santa Marianita	1	1	1	2												1			47	36	18						12	10					74						1	3	3	5						2	4
Santa Marianita													2																				38	40					S/D
Santa Marianita	1	1	2																60	55	27	24																	1	8	3	5	6
Santa Marianita	1	1		2															68	49							16	17											1	3	3							4	5
Santa Marianita		1	1																	88	57																		4		8	8
Santa Marianita	1	1		1															43	46							17												1	3	3							4
Santa Marianita	1	1	1																50	42	6																		1	3	4	2
Santa Marianita		1	3																	68	28	33	21																4		8	3	5	5
Santa Marianita	1	1	1	3															47	45	17						23	22	19										1	2	3	4						6	6
Santa Marianita		1	1																	85	51																		4		2	5
Santa Marianita		1																2		57													42	2					4		5
Santa Marianita	1	1		2															44	33							12	8											1	3	6							2	4
Santa Marianita	1	1		2															37	34							15	9											1	3	6							4	2
Santa Marianita	1	1	3																42	38	20	12	7																1	5	5	2	4	6
Santa Marianita	1	1	1	1															32	40	18						15												1	3	3	4						4
Santa Marianita	1	1		1															52	48							17												2	3	2							4
Santa Marianita		1	1	1																36	11						9												5		5	2						2
Santa Marianita	1	1	1	2															35	32	12						10	7											1	4	3	2						2	2
Santa Marianita	1	1	1	2															42	45	7						20	19											1	3	5	2						6	6
Santa Marianita		1				1														88													17						4		2
Santa Marianita	1	1	1	1															25	22	3						6												2	3	3	1						2
Santa Marianita		1																		65																			4		2
Santa Marianita	1	1	1	1															27	29	7						0.166667												2	2	3	2						1
Santa Marianita	1	1	2																30	24	7	1																	1	4	3	2	1
Santa Marianita		1	1																	35	0.166667																		7		3	1
Santa Marianita	1	1	1	2															32	33	12						9	2											1	3	4	4						1	2
Santa Marianita	1	1	2																32	26	8	2																	1	6	5	2	1
Santa Marianita	1	1	1	1															33	33	10						4												1	5	6	3						3
Santa Marianita	1	1	2	1															31	29	10	2					4												1	3	3	1	2					2
Santa Marianita	1	1	2																37	33	12	3																	1	5	3	1	4
Santa Marianita	1	1	2	1															29	29	8	3					0.333333												1	5	5	1	3					1
Santa Marianita	1	1	3																35	35	10	9	0.25																2	3	3	1	2	2
Santa Marianita	1	1				1													75	60													12						1	2	3
Santa Marianita	1	1		1															65	52							31												2	3	2							3
Santa Marianita	1	1	1	1															57	56	20						26												1	8	8	3						3
Santa Marianita	1	1	2	1															62	52	17	24					19												1	2	8	2	3					3
Santa Marianita	1	1	2	2	1														51	52	16	15					28	18					3						1	6	6	3	4					5	6
Santa Marianita	1	1		2															28	28							7	3											1	3	3							1	2
Santa Marianita	1		1																86		46																		6	8		3
Santa Marianita	1	1		2															42	37							16	8											1	2	4							2	4
Santa Marianita	1	1	1																67	59	27																		1	4	4	6
Santa Marianita	1	1	1																36	34	17																		1	5	3	5
Santa Marianita	1	1		1															44	47							16												1	3	4							4
Santa Marianita	1	1																	74	63																			1	8	8
Santa Marianita	1	1	1	2															45	42	10						18	7											1	3	3	2						2	6
Santa Marianita	1	1	1																84	84	44																		2	2	2	2
Santa Marianita	1	1																	84	70																			1	8	2
Santa Marianita	1	1	2																46	45	18	15																	1	3	3	4	4
Santa Marianita	1	1	1																40	38	4																		2	4	5	2
Santa Marianita	1	1	1	1															43	48	12						17												1	8	2	3						5
Santa Marianita	1	1	3																34	29	11	8	5																2	3	4	2	2	2
Santa Marianita	1	1	1	3															73	73	32						41	44	28										1	2	3	5						3	3
Santa Marianita		1																		76																			6		8
Santa Marianita	1	1	2	1															39	38	14	18					12												1	2	2	3	3					3
Santa Marianita	1		1																78		48																		4	8		3
Santa Marianita	1	1	1																39	38	19																		1	3	3	6
Santa Marianita	1		1																80		22																		4	8		2
Santa Marianita	1	1	1	1	1														36	52	21						13						12						2	3	4		8					4
Santa Marianita	1	1	2																47	37	20	7																	1	5	5	5	2
Santa Marianita	1	1																	40	50																			2	2	3
Santa Marianita	1	1	1																67	47	15																		2	2	3	4
Santa Marianita	1																		32																				7	4
Santa Marianita	1	1	1	1															38	30	1						11												1	3	3	1						2
Santa Marianita	1	1	1	1															35	33	6						13												2	3	5	2						4
Santa Marianita	1	1	1																32	25	1																		2	6	6	1
Santa Marianita	1	1																	54	75																			1	2	2
Santa Marianita	1	1	3																38	37	6	9	11																1	3	3	2	2	2
Santa Marianita	1	1	1																62	54	18																		1	3	3	5
Santa Marianita	1	1		2															35	37							10	2											1	3	3							1	2
Santa Marianita	1		1																63		30																		5	2		5
Santa Marianita	1	1		1															25	24							2												2	4	3							1
Santa Marianita	1	1	1																21	18	1																		2	5	5	1
Santa Marianita		1	1	1	1															67	40						44						3						4		2	6						2
Santa Marianita						1										1																	68	18					S/D
Santa Marianita	1																		53																				6	2
Santa Marianita	1	1	2	1															34	32	15	3					12												2	3	2	3	1					3
Santa Marianita	1	1		4															42	36							17	16	12	0.666667									7	2	3							4	4
Santa Marianita	1																		65																				2	2
Santa Marianita	1		2	1															57		22	19					17												7	8		4	4					4
Santa Marianita	1																		67																				6	8
Santa Marianita	1																		50																				7	2
Santa Marianita				2																							27	26											S/D									4	4
Santa Marianita	1	1		3															39	26							9	5	1										2	3	3							2	2
Santa Marianita	1	1		2															54	45							25	18											1	2	2							6	5
Santa Marianita	1	1	1	1															28	29	1						8												1	4	5	1						2
Santa Marianita	1	1	1																40	32	7																		2	3	3	2
Santa Marianita	1	1	2	1															42	40	19	13					5												1	3	3	4	5					2
Santa Marianita	1																		85																				7	8
Santa Marianita		1			1															64													20						5		8
Santa Marianita	1	1	2	1															35	36	12	7					7												2	4	2	2	3					2
Santa Marianita	1	1			1														65	61													14						2	6	4
Santa Marianita	1	1																	73	61																			1	2	2
Santa Marianita	1	1		1															28	24							5												1	3	5							2
Santa Marianita	1	1	3																43	38	15	11	9																1	3	5	4	2	2
Santa Marianita	1	1																	82	91																			2	2	2
Santa Marianita	1	1	1																66	65	17																		1	2	2	4
Santa Marianita	1	1		1															73	67							30												1	8	8							2
Santa Marianita	1	1	1																70	70	43																		1	2	8	3
Santa Marianita	1	1	2																26	24	6	3																	1	5	5	1	2
Santa Marianita	1																		35																				7	5
Santa Marianita		1	1	3																46	28						18	11	6										5		3	4						2	2
Santa Marianita	1	1	1																73	56	31																		1	8	8	6
Santa Marianita	1	1	2	1															26	27	9	7					1												2	5	5	2	2					1
Santa Marianita	1	1	1	1															29	30	9						4												1	4	3	2						2
Santa Marianita	1	1				1													61	60													11						1	8	2
Santa Marianita		1																		51																			7		3
Santa Marianita	1	1	1																53	52	19																		1	2	3	5
Santa Marianita	1	1	2	1									1	1	1				55	49	34	21					18						80	78	67				1	4	3	6	6					5
Santa Marianita	1	1																	67	59																			1	3	3
Santa Marianita	1	1	1	1		1													68	51	24						29						4						1	3	3	5						5
Santa Marianita	1	1	1	1															46	41	18						17												1	5	3	5						4
Santa Marianita	1	1	2	1															54	50	23	24					22												1	3	2	5	5					5
Santa Marianita	1	1	1	3															37	38	14						18	16	11										2	5	3		4					2	4
Santa Marianita		1	1	2																36	13						18	5											5		5	3						2	5
Santa Marianita	1	1	1	2															34	28	6						11	2											1	3	3	2						1	5
Santa Marianita	1	1											1						78	68													19						1	2	2
Santa Marianita		1			1															53													10						5		4
Santa Marianita	1	1	2	1															40	35	10	7					14												2	5	3	2	2					4
Santa Marianita	1	1	1																71	73	42																		1	2	2	2
Santa Marianita	1	1	2	2															78	61	21	28					25	30											1	8	8	3	3					5	6
Santa Marianita	1	1																	60	48																			1	3	3
Santa Marianita	1	1	1	2															30	28	7						10	3											1	4	4	2						1	2
Santa Marianita	1	1		1															42	36							1												2	5	5							1
Santa Marianita	1	1	1																21	20	1																		2	3	5	1
Santa Marianita	1	1		1	1														74	64							31						9						1	2	2							3
Santa Marianita	1	1	1	1															35	26	12						8												1	3	3	2						2
Santa Marianita	1	1												1					52	55													77						2	2	2
Santa Marianita	1	1																	29	45																			7	4	8
Santa Marianita	1	1	2	1															84	52	19	24					23												1	8	3	5	5					6
Santa Marianita	1	1	1	1															28	24	9						7												1	6	6	2						2
Santa Marianita	1	1	1																54	49	15																		1	3	2	4
Santa Marianita	1	1		2															36	29							9	7											1	3	6							2	2
Santa Marianita		1																		53																			7		3
Santa Marianita	1	1	1	1															28	29	8						3												2	4	3	2						2
Santa Marianita	1	1	2	1															62	59	39	35					17												1	2	2	3	4					4
Santa Marianita		1		1																32							7												7		4							2
Santa Marianita		1	1																	54	29																		6		3	5
Santa Marianita		1	1																	32	7																		5		4	3
Santa Marianita	1	1	1	2															59	53	25						24	2											1	3	3	5						5	1
Santa Marianita	1	1	1																29	25	6																		1	5	5	2
Santa Marianita	1	1																	62	60																			1	2	2
Santa Marianita	1	1	1																37	26	5																		2	3	5	2
Santa Marianita	1	1		1															32	28							8												2	3	5							2
Santa Marianita	1	1	1																45	45	12																		1	3	3	4
Santa Marianita	1	1	1	2															21	21	3						6	2											2	5	5	2						1	2
Santa Marianita	1	1	1	1															28	25	2						5												1	5	5	2						2
Santa Marianita	1	1																	61	55																			2	2	3
Santa Marianita	1	1	2																44	36	19	10																	2	5	4	3	6
Santa Marianita	1	1	2																37	34	10	6																	2	2	3	2	2
San Juan		1	1	1																43	7						21												4		3	2						5
San Juan	1	1	2																26	27	0.583333	5																	2	6	6	1	2
San Juan	1	1	1	1															35	32	13						7												1	5	3	4						2
San Juan	1	1	2																48	48	17	11																	2	3	3	3	5
San Juan	1	1	1												1				28	24	4												80						1	5	5	2
San Juan	1	1	1																39	40	18																		1	3	3	4
San Juan	1	1	2	1															48	38	19	9					21												1	2	2	2	5					5
San Juan	1	1	2																60	61	28	27																	1	3	3	5	5
San Juan	1	1	1										1						26	19	1												49						2	4	4	1
San Juan	1		2																85		53	52																	4	2		2	4
San Juan	1	1	2																45	39	22	12																	1	2	3	5	4
San Juan	1	1	1	2															38	33	4						12	7											1	8	8	2						2	2
San Juan	1	1	2	2															70	65	36	33					28	25											1	8	8	3	3					3	3
San Juan		1	2	2				1												56	33	31					26	19					32						4		2	3	3					4	5
San Juan	1	1	1	2															49	43	15						20	5											1	3	3	2						4	5
San Juan		1		1		1							1							74							33						3	52					5		2							3
San Juan	1	1																	74	73																			1	3	3
San Juan	1	1	1	1									1						40	31	9						1						84						2	3	3	2						1
San Juan	1	1		1															32	26							4												1	5	5							2
San Juan		1		2																41							13	9											5		3							4	2
San Juan	1	1		2															53	50							15	14											2	3	3							4	4
San Juan	1	1																	60	59																			1	3	3
San Juan		1	1											1				1		47	5												43	33					5		3	2
San Juan	1	1																	73	60																			1	2	3
San Juan	1	1	3																39	41	18	13	4																1	3	3	5	4	2
San Juan		1	1																	46	14																		5		3	4
San Juan	1		1	1		1													84		40						38						20						4	2		3						3
San Juan	1																		82																				4	8
San Juan	1	1																	68	60																			1	2	2
San Juan	1	1	4	1									1						55	50	32	22	20	15			30						52						1	3	3	5	5	5	5			5
San Juan		1																		58																			6		3
San Juan	1	1	1	1									1						33	30	2						11						34						1	3	3	1						1
San Juan		1	1					1												54	35												20						5		3	5
San Juan	1	1		2										1					27	22							2	0.0833333					46						1	5	5							1	1
San Juan		1	4																	48	23	23	20	14															5		2	3	3	3	3
San Juan	1	1	2										1						67	50	24	25											72						1	2	2	5	5
San Juan	1	1		1															22	19							3												1	5	4							1
San Juan	1	1	2	1															39	34	10	4					13												2	4	5	3	3					4
San Juan	1	1	1												1				43	42	20												72						1	8	3	5
San Juan	1	1	1	1															23	24	1						6												2	5	4	1						2
San Juan	1	1	1	2															33	28	8						10	3											1	3	3	2						1	2
San Juan	1	1	1																86	56	25																		1	8	2	3
San Juan	1	1																	48	48																			2	2	3
San Juan	1	1	2	2															39	34	12	5					15	17											1	3	2	1	2					3	4
San Juan	1	1	1																31	31	12																		1	3	3	4
San Juan	1	1	1	1															36	34	11						12												1	2	3	4						4
San Juan	1	1	2	1															31	37	5	3					10												1	3	3	1	2					2
San Juan	1	1																	80	76																			1	2	2
San Juan	1	1	1	2															37	37	8						3	9											1	3	5		2					1	4
San Juan	1	1	3												1				43	44	22	17	12										78						1	3	3	4	4	4
San Juan	1	1	2																37	21	5	1																	2	4	5	2	1
San Juan		1	1																	37	19																		5		5	4
San Juan	1	1	1	1															33	35	6						1												2	3	2	2						1
San Juan		1		1																79							23												4		2							5
San Juan	1	1	1																52	52	24																		1	3	3	5
San Juan	1	1		1															26	24							4												1	5	3							1
San Juan	1	1	1	2				1											41	40	20						12	14					19						1	3	3	5						4	4
San Juan	1	1	1	2															40	37	9						12	18											1	2	3	2						4	4
San Juan	1	1																	55	55																			1	3	3
San Juan		1	2	1												1				31	11	10					9						47						4		4	2	2					2
San Juan		1	2	1																32	14	12					7												5		5	5	5					3
San Juan	1	1	1	1															40	39	10						14												1	3	3	4						4
San Juan	1	1		1															50	49							16												1	3	3							4
San Juan	1	1	1	1															31	30	6						13												1	3	3	2						4
San Juan	1	1	2																31	26	8	5																	1	3	3	2	1
San Juan	1	1																	48	42																			1	3	3
San Juan	1	1	1	1															40	37	17						12												1	3	3	4						4
San Juan	1	1	3																37	41	14	10	7																1	3	3	4	2	2
San Juan	1	1	1	2															47	46	14						20	17											1	3	2	4						6	5
San Juan	1	1	1																36	32	0.583333																		2	3	3	1
San Juan	1	1	2																83	82	50	40																	1	5	5	5	5
San Juan	1	1		1		1	1												63	59							28						29	6					1	2	2							3
San Juan	1	1	1																38	28	7																		1	5	3	2
San Juan	1	1		1															28	27							2												1	5	5							1
San Juan	1	1	1	1											1				22	26	0.833333						6						92						1	3	3	1						2
San Juan	1	1																	53	51																			1	2	2
San Juan	1	1	1	2															32	30	5						10	3											1	3	3	2						1	2
San Juan	1	1	2																28	29	2	0.25																	1	5	3	1	1
San Juan		1	2																	24	6	0.416667																	6		5	1	2
San Juan		1	3	1																43	26	21	8				6												4		5	3	3	3				2
San Juan	1	1		2															34	31							7	4											1	3	3							2	2
San Juan		1		3																33							15	9	2										5		4							1	2
San Juan		1	1	2																32	15						11	5											5		4	4						2	2
San Juan	1	1	1	1															33	31	10						6												1	4	4	2						2
San Juan	1	1	1	2															41	45	19						16	13											1	3	4	5						4	4
San Juan		1	2	1																33	17	1					13												5		2	1	4					4
San Juan		1																		70																			7		2
San Juan	1	1		1															53	51							20												1	2	3							5
San Juan	1	1	1	1															29	28	1						8												1	4	5	1						2
San Juan	1	1		1															32	26							5												1	5	5							2
San Juan	1	1		1															33	29							1												2	5	2							1
San Juan	1	1	1	2															41	28	9						5	1											1	3	3	2						1	2
San Juan	1		2																88		38	40																	4	2		2	3
San Juan	1	1	2																50	43	13	9																	1	2	2	3	4
San Juan	1	1	1																56	60	27																		2	3	2	5
San Juan	1	1	1	1															39	39	11						3												1	3	4	2						1
San Juan		1		1		2														80							46						19	22					4		2							8
San Juan	1	1	1	1															38	27	5						14												1	3	3	2						4
San Juan	1	1	3																37	38	14	6	3																1	3	4	4	2	1
San Juan		1	3																	36	20	13	10																5		2	2	2	1
San Juan	1	1	3																66	62	30	27	26																1	2	2	5	5	2
San Juan	1	1	1	1															43	43	11						17												1	3	4	1						2
San Juan	1	1	2	1															72	69	28	25					30												1	2	2	3	3					1
San Juan	1	1		1															36	32							4												1	3	4							2
San Juan	1	1	2	1										1					37	36	16	12					10						78						1	2	2	4	4					3
San Juan	1																		74																				4	2
San Juan		1		3																42							21	19	12										5		3							4	5
San Juan	1	1	1	2									1	1					39	37	8						14	10					39	40					1	2	2	2						3	4
San Juan	1	1		1															28	20							2												2	3	3							1
San Juan	1	1	2	1															28	23	6	3					8												1	2	4	1	2					2
San Juan				1									1														41						80						4									3
San Juan	1	1		1															48	46							15												1	3	3							4
San Juan	1																		71																				7	2
San Juan			1																		60																		S/D			2
San Juan	1	1		2															61	40							7	4											2	2	2							2	2
San Juan			1											1							26												83						7			3
San Juan	1	1		2															30	27							5	0.25											1	3	4							1	2
San Juan	1	1	2	1															55	55	12	8					25												1	2	3	2	4					4
San Juan	1		1																42		20																		6	6		5
San Juan	1	1		1															50	38							13												1	2	3							4
San Juan	1		2																82		50	42																	6	2		2	2
San Juan	1	1												1					28	28													52						1
San Juan	1	1	1	1	1														49	41	14						23						0.333333						1	2	5	4						6
San Juan	1	1																	58	55																			1	3	3
San Juan	1																		83																				1	8
San Juan	1	1	1	2															41	37	19						13	6											1	2	2	4						1	3
San Juan	1	1	1	2															57	45	19						17	18											2	2	4	4						3	4
San Juan	1	1	2	1															37	37	12	16					10												1	8	8	3	3					2
San Juan		1		1	1															51							30						3						S/D		8							2
San Juan	1	1		2															42	33							13	11											2	2	2							2	3
San Juan		1	2																	68	45	18																	4		8	4	4
San Juan	1	1	3	2															44	43	16	11	11				21	13											1	2	8	1	1	3				1	3
San Juan	1	1	1	1															38	31	4						2												1	3	3	1						1
San Juan	1	1		4															55	48							30	28	25	13									1	2	3							7	7
San Juan	1	1	4	1				1											55	42	22	20	18	16			9						16						2	4	3	5	5	4	3			2
San Juan	1	1		1											1				27	27							7						46						1	3	3							2
San Juan	1	1		1															23	24							6												2	3	2							2
San Juan	1	1	1	3									1						44	34	12						16	14	5				78						1	2	2	4						2	5
San Juan	1	1		2															37	35							12	6											1	3	3							3	4
San Juan	1	1	3	1															53	52	32	20	15				22												1	3	3	3	5	5				5
San Juan	1	1	1																50	43	14																		1	2	3	4
San Juan	1	1	1	1										1					43	42	20						18						63						1	3	3	5						5
San Juan	1	1																	59	57																			1	2	2
San Juan	1	1																	48	47																			2	2	2
San Juan	1	1	2	1															36	30	12	10					15												1	5	3	4	2					4
San Juan	1	1	2																53	52	38	18																	1	2	2	2	3
San Juan	1	1	2	1															34	36	3	0.166667					10												2	3	3	1	1					3
San Juan	1	1	1	1															46	46	16						17												2	2	5	4						4
San Juan		1	1																	47	20																		4		3	6
San Juan	1	1	1																27	27	4																		2	5	5	2
San Juan	1	1	1	1															52	48	10						18												1	3	2	3						5
San Juan	1	1	2																41	34	10	3																	1	3	3	1	2
San Juan														1		1		1															13	78	65				S/D
San Juan	1	1	1																26	26	8																		1	4	5	2
San Juan	1	1	2																28	23	1	7																	1	5	4	1	2
San Juan	1	1	2																30	32	7	4																	1	3	3	2	2
San Juan	1	1	1	2															43	43	16						20	7											1	3	3	5						6	2
San Juan	1	1													1				26	21													65						2	5	5
San Juan	1	1																	61	57																			1	2	3
San Juan	1	1	1	1															29	25	2						6												1	5	5	1						2
San Juan	1	1											1						67	62													52						1	8	3
San Juan	1	1		1															64	55							30												2	8	3							8
San Juan	1	1	2	1									1	1					42	38	13	15					19						52	48					1	3	2	3	4					5
San Juan	1	1		1															37	35							16												1	3	3							6
San Juan	1	1		1															54	52							19												1	2	3							5
San Juan		1	3	1																86	60	55	56				60												4		2	2	2	3				3
San Juan	1	1				1													53	53													10						1	3	3
San Juan	1	1																	60	44																			2	2	3
San Juan			2																		20	16																	7			3	3
San Juan	1	1	2																26	25	6	0.75																	1	5	5	1	3
San Juan	1	1	2	1															40	34	17	3					11												1	3	3	1	5					3
San Juan	1	1	2																41	37	8	6																	1	3	3	2	2
San Juan		1	3	1																74	51	50	49				39												5		2	3	3	3				3
San Juan	1	1	1																24	21	1																		2	3	3	1
San Juan	1	1	1																53	53	27																		1	2	3	4
San Juan	1	1	1																24	22	0.166667																		2	3	5	1
San Juan	1	1	1	1															49	45	9						12												1	3	3	3						4
San Juan	1	1	2																50	45	14	10																	2	3	3	5	3
San Juan	1	1	1	1											1				36	27	9						0.166667						58						2	3	3	2						1
San Juan	1	1	2																44	46	18	12																	1	3	3	5	2
San Juan	1	1	1	2															64	54	17						34	30											1	3	3	4						4	4
San Juan	1	1	1	1															33	34	4						8												1	4	4	2						2
San Juan	1	1		1															53	44							10												1	3	3							2
San Juan	1	1	1	1										1					55	51	23						10						35						1	5	3	5						2
San Juan	1	1		2															41	34							14	9											1	3	3							2	4
San Juan	1	1		1												1			41	41							4						83						1	5	5							2
San Juan	1	1	1	2															30	30	1						13	11											1	3	3	1						2	4
San Juan		1	2																	58	20	20																	7		2	6	6
San Juan	1	1		2															45	42							19	15											2	3	3							5	5
San Juan	1	1	1																58	56	23																		1	3	2	5
San Juan	1	1	1																33	31	10																		1	3	3	2
San Juan		1		1												1				28							10						44						6		2							2
San Juan	1	1	2																60	46	24	17																	1	2	2	5	4
San Juan	1		1																44		8																		5	5		3
San Juan	1	1	1	1															27	24	1						4												1	5	5	1						2
San Juan	1	1	1	1															26	24	3						4												1	5	5	1						2
San Juan	1	1	1	1															40	38	15						16												1	3	3	5						5
San Juan	1	1	1	1															39	35	5						8												1	3	3	1						3
San Juan	1	1	1	1															27	21	6						12												1	4	4	2						3
San Juan	1	1	2	1															54	51	31	13					32												1	2	2	2	4					5
San Juan		1	2	1																31	14	13					7												5		4	4	4					2
San Juan	1													1					38														42						6	2
San Juan	1	1	1	2															37	22	14						9	8											1	2	2	2						2	4
San Juan	1	1	1	1															31	31	13						9												2	4	4	2						2
San Juan	1	1																	69	54																			1	3	3
San Juan	1	1	1																22	25	3																		1	5	5	1
San Juan	1	1	1																52	51	11																		1	3	3	4
San Juan		1	1																	69	44																		4		2	4
San Juan	1	1	2																48	34	6	3																	1	4	4	2	1
San Juan	1	1	2	1															34	32	16	14					8												1	3	3	5	5					5
San Juan	1	1		1															70	64							44												1	3	2							3
San Juan		1	1										1							55	17												50						4		2	2
San Juan	1	1	2	1															36	34	10	12					17												2	3	3	2	3					4
San Juan	1	1																	66	62																			1	2	2
San Juan	1	1	1	2															42	41	13						19	8											1	2	2	2						3	3
San Juan	1	1		1															42	50							16												1	2	3							2
San Juan		1		1																21							6												7		4							2
San Juan	1	1		1															50	47							20												2	2	2							6
San Juan	1	1	2																28	29	7	2																	1	4	3	1	2
San Juan	1	1	1																43	38	20																		1	4	2	5
San Juan	1	1																	16	14																			2	4	4
San Juan	1	1		1															43	43							14												1	3	2							4
San Juan	1	1																	19	17																			2	5	5
San Juan	1	1	1	2												1			38	35	12						9	6					79						1	3	3	4						2	2
San Juan	1	1	2	1															40	35	15	8					17												1	3	3	2	4					4
San Juan	1	1																	76	75																			1	2	2
San Juan					1									1																			28	29					2
San Juan	1	1	1	1															43	40	7						21												1	3	3	2						5
San Juan	1	1	1																45	45	2																		1	5	5	2
San Juan	1		1	1															65		45						40												4	5		5						5
San Juan	1	1																	52	50																			1	2	3
San Juan	1	1	1																23	23	2																		2	5	5	1
San Juan	1	1	1	1															76	58	40						23												1	2	3	5						5
San Juan	1	1																	25	18																			2	5	4
San Juan	1	1																	84	80																			1	8	8
San Juan		1	3																	38	13	8	7																5		3	2	2	4
San Juan	1	1																	70	50																			1	2	2
San Juan	1	1	1	1															40	35	11						8												1	2	2	4						2
San Juan	1	1																	55	52																			1	2	2
San Juan	1	1	1	2															34	32	10						8	1											2	3	3	2						1	2
San Juan	1	1			1														73	67													7						1	3	3
San Juan	1	1		2									1	2					40	40							20	11					25	27	4				2	5	3							2	6
San Juan	1	1	1																46	40	6																		2	3	3	2
San Juan	1	1	1																22	18	1																		2	5	4	1
San Juan	1	1		1															40	38							25												1	3	3							6
San Juan	1	1		1															24	22							5												1	3	5							2
San Juan	1	1	2																60	61	20	36																	1	3	3	5	5
San Juan	1	1		2															39	37							9	16											1	3	3							2	4
San Juan	1	1	1	1															63	49	11						21												1	4	4	4						5
San Juan	1	1		1															23	20							8												1	3	5							2
San Juan	1	1	2																49	45	8	19																	2	3	3	2	6
San Juan	1	1		1															19	20							0.333333												1	5	3							1
San Juan	1	1	2																56	46	18	22																	2	2	2	5	5
San Juan	1	1	1																24	22	3																		1	5	5	1
San Juan		1	1																	57	18																		2		2	5
San Juan	1	1	2	1															26	28	11	3					5												2	5	5	1	2					2
San Juan	1	1	1	3															54	56	10						20	18	16										2	5	5	2						3	4
San Juan	1	1																	74	70																			1	3	3
San Juan	1	1	1	1															35	36	4						12												1	3	3	2						2
San Juan		1		1																74							52												4		2							2
San Juan	1	1	2	1															45	45	17	16					8												1	5	6	3	4					2
San Juan		1	1																	60	20																		5		3	4
San Juan		1	1	1																31	12						10												5		4	2						2
San Juan		1	1	1																68	46						39												4		2	5						2
San Juan	1	1	2																32	30	6	0.666667																	1	5	3	2	1
San Juan	1	1	2	1															48	50	22	14					20												2	3	3	4	5					5
San Juan	1	1		2															21	20							5	0.5											2	3	4							1	2
San Juan	1	1																	63	54																			2	2	2
San Juan	1	1		1															19	16							1												2	5	4							1
San Juan														1	1																		68	30					5
San Juan		1	1																	46	20																		5		3	5
San Juan	1	1	2	2															38	37	15	1					16	9											1	3	3	3	3					2	1
San Juan		1																		85																			4		2
San Juan	1	1																	48	48																			2	2	3
San Juan	1	1																	22	30																			1	3	3
San Juan	1	1	1	1															25	23	5						10												2	2	2	1						2
San Juan	1	1																	45	35																			1	2	2
San Juan	1	1																	27	25																			2	2	2
San Juan	1	1	1																60	50	15																		2	2	3	4
San Juan	1	1	1	1															42	29	6						3												1	3	3	2						2
San Juan	1	1		2															23	20							4	1											2	3	5							1	2
San Juan		1		2																34							10	9											5		5							2	2
San Juan	1	1													1				17	17													66						2	4	4
San Juan	1	1	1	1															36	36	15						6												2	5	5	5						2
San Juan	1	1		1															50	42							16												1	2	3							3
San Juan	1	1		1															23	20							1												1	5	5							1
San Juan	1	1	1																23	16	1																		2	5	4	1
San Juan	1	1		1															19	18							0.916667												2	5	4							1
San Juan	1	1	2																36	38	13	19																	1	2	3	4	4
San Juan		1												1						73													68						6		3
San Juan		1			1															40													12						4		3
San Juan		1											1							50													40						6		3
San Juan	1	1		2															42	46							14	12											1	5	3							2	2
San Juan	1	1	2	1	1														47	41	22	19					23						0.333333						1	3	5	4	5					5
San Juan	1	1	2	2															60	52	21	2					23	28											1	3	3	1	5					5	6
Valle Claro	1	1		2															45	38							17	13											1	5	5							4	4
Valle Claro	1		3	5				1											56		12	25	21				20	18	17	22	28		17						4	3		4	5	5				4	4
Valle Claro	1	1	1	1															32	33	5						14												1	5	6	2						4
Valle Claro	1	1	1																54	55	26																		1	3	2	6
Valle Claro	1																		58																				5	5
Valle Claro		1	2																	44	20	12																	S/D		3	3	3
Valle Claro	1	1	1																79	80	53																		2	3	3	3
Valle Claro	1	1	1	1															40	39	14						1												1	4	3	2						1
Valle Claro	1	1	2	1															49	39	23	21					18												2	2	5	3	3					3
Valle Claro	1	1	1	1															58	55	27						24												1	2	2	5						5
Valle Claro	1	1	2																60	38	18	16																	1	2	2	4	4
Valle Claro		1																		85																			4		2
Valle Claro	1	1	4		1			1											41	42	22	18	14	12									25	5					1	2	3	4	4	5	5
Valle Claro	1	1																	52	46																			1	3	3
Valle Claro		1		2																28							11	2											6		3							2	1
Valle Claro	1	1	1																24	20	4																		1	4	4	2
Valle Claro	1	1	1																30	27	7																		1	3	3	2
Valle Claro		1	1	1	1	1														75	50						35						15	12					1		3	3						2
Valle Claro		1	1	2																40	12						13	10											5		2	2						2	4
Valle Claro	1	1	1																40	48	20																		2	2	2	6
Valle Claro		1	1	3									1							68	20						26	24	13				58						1		2	5						5	5
Valle Claro	1	1	2	1															41	38	11	8					0.5												1	3	3	2	3					1
Valle Claro		1		1		1														48							29						1						5		3							5
Valle Claro	1	1	1	1															48	37	12						16												1	3	3	2						4
Valle Claro	1	1																	48	50																			2	3	3
Valle Claro	1	1	2	1															61	55	27	25					21												1	2	3	3	3					3
Valle Claro	1	1	4	2															65	47	30	28	23	16			25	23											1	8	3	4	4	5	5			5	5
Valle Claro	1	1		1															49	36							6												2	3	3							2
Valle Claro	1	1																	18	20																			2	3	3
Valle Claro	1	1		1															60	61							18												1	3	3							5
Valle Claro	1	1	2	1															34	36	10	13					6												1	4	4	3	5					2
Valle Claro	1	1	1											1					72	71	35												75						1	8	8	4
Valle Claro	1	1																	34	26																			2	3	5
Valle Claro		1																		61																			4		2
Valle Claro	1	1	1	1															33	32	14						7												1	3	3	4						2
Valle Claro	1	1																	45	42																			1	3	3
Valle Claro	1	1		1															36	36							6												2	3	3							2
San Ramón		1																		72																			4		2
San Ramón	1	1	2																43	41	16	10																	1	3	3	4	2
San Ramón	1	1	1	1															25	22	1						6												2	6	3	1						2
San Ramón	1	1																1	39	40													50						1	4	3
San Ramón	1	1																	75	75																			1	8	8
San Ramón	1	1																	22	18																			2	3	3
San Ramón	1	1																	37	38																			2	3	4
San Ramón	1	1	2												1				35	38	14	6											83						1	3	3	4	2
San Ramón	1	1	1																24	20	4																		1	2	3	2
San Ramón	1																		67																				4	4
San Ramón		1																		70																			4		4
San Ramón	1	1		1		1													43	44							22						3						1	2	2							5
San Ramón	1	1	2	1															53	48	16	3					12												1	3	3	4	1					4
San Ramón	1	1		2															34	31							6	4											1	2	3							2	2
San Ramón	1	1		1	3														74	64							28						15	10	3				2	2	2							4
San Ramón	1	1	2	1															36	35	7	6					9												1	3	3	3	3					1
San Ramón	1	1																	70	56																			2	2	2
San Ramón	1	1	2	1															30	24	10	3					0.583333												2	5	3	2	2					1
San Ramón		1		1																19							2												7		3							1
San Ramón		1																		63																			4		3
San Ramón	1	1																	78	75																			1	8	2
San Ramón	1	1	1																22	21	4																		2	3	4	1
San Ramón	1	1	1	2															23	20	1						7	0.25											2	3	6	1						1	2
San Ramón	1	1		1															25	23							1												2	5	5							1
San Ramón	1	1	2	1															40	39	24	26					18												1	8	2	3	5					5
San Ramón		1	3																	30	14	17	17																4		8	2	2	4
San Ramón	1	1																	24	17																			2	4	3
San Ramón	1	1																	57	54																			1	2	3
San Ramón	1	1	1	2															37	23	2						9	0.5											1	5	3	1						1	2
San Ramón	1	1	1	1															28	33	6						4												2	4	5	2						2
San Ramón		1	1											1						47	17												78						5		2	4
San Ramón	1	1	1	1															46	36	17						15												2	3	2	4						4
San Ramón	1	1	1																57	44	18																		1	8	3	4
San Ramón	1	1	1	3															51	34	15						16	13	20										2	5	5	2						2	4
San Ramón		1	1																	79	60																		4		2	2
San Ramón	1	1		3															43	44							22	21	9										1	3	2							2	5
San Ramón	1																		56																				5	8
San Ramón	1	1	1	2															23	20	1						7	0.666667											2	3	6	1						1	2
San Ramón	1	1	1																68	67	25																		3	8	8	5
San Ramón	1	1		3															29	26							9	4	2										1	2	2							1	2
San Ramón	1	1																	54	56																			2	8	2
San Ramón	1	1	1	1															63	51	3						1												1	6	4	1						1
San Ramón	1	1	1																30	29	7																		2	8	8	2
San Ramón	1	1	2	1															43	42	25	11					21												2	5	5	5	5					6
San Ramón	1	1		1															21	20							2												2	4	4							1
San Ramón	1	1	1																63	59	22																		1	2	2	5
San Ramón	1	1		2															31	26							9	7											1	4	4							2	2
San Ramón	1	1		2															25	26							2	4											1	4	5							2	2
San Ramón	1	1	2																23	20	3	2																	5	5	5	2	2
San Ramón	1	1	2																23	39	18	12																	1	3	3	5	5
San Ramón	1	1	1																22	18	1																		1	5	4	1
San Ramón	1		1																40		9																		5	2		2
San Ramón	1	1	1																22	19	4																		3	4	5	1
San Ramón	1	1	1																40	34	4																		1	3	4	1
San Ramón	1	1																	22	17																			3	5	4
San José	1	1	2																47	42	20	12																	1	3	3	3	5
San José	1	1		2															38	30							11	6											1	3	3							2	2
San José	1	1	2										2						27	26	2	0.75											23	20					1	3	3	1	1
San José	1	1	1																79	70	45																		1	8	8	2
San José	1	1																	36	33																			1	2	3
San José	1	1																	56	50																			1	5	5
San José	1	1	2																44	42	19	10																	1	3	3	2	5
San José	1																		73																				4	8
San José	1	1	2																33	34	14	5																	1	2	3	2	4
San José	1	1																	53	52																			1	2	2
San José	1	1	3	3	1														59	47	32	29	30				19	18	9				2						2	2	2	2	2	2				3	3
San José	1	1	1	1	1														46	41	18						20						4						1	3	3	4						3
San José	1	1																	74	74																			1	2	2
San José	1	1		2															50	38							22	4											2	2	3							4	4
San José	1	1	1	1															47	45	22						21												1	3	2	6						6
San José	1	1	1	1															37	34	15						10												1	3	3	4						2
San José	1	1	3																46	42	17	17	9																2	2	5	3	5	5
San José	1	1	1																39	40	17																		2	2	2	5
San José	1	1																	71	65																			1	2	2
San José	1	1		1															74	77							41												1	8	8							3
San José	1	1																	84	83																			2	8	8
San José	1	1	2																48	36	17	7																	1	2	8	4	2
San José		1		2																35							11	5											5		2							2	2
San José	1	1	1	1															39	37	15						6												1	5	3	4						2
San José	1	1		2															35	34							7	1											1	3	3							2	1
San José	1	1	1	4															54	48	25						24	12	29	32									1	4	3	4						3	3
San José	1	1	2	2															36	32	8	27					11	6											1	3	3	3	3					2	2
San José	1	1	1	1															46	34	15						18												2	3	3	4						5
San José	1	1		3															30	28							9	6	4										1	4	3							2	2
San José	1	1	1																38	38	16																		1	3	3	4
San José	1	1	1																45	36	18																		1	3	3	4
San José	1	1	3	1															54	53	32	26	23				30												1	2	2	3	3	3				5
San José	1																		57																				7	2
San José	1	1	2	1															48	38	20	17					15												1	3	3	4	5					4
San José	1	1	1	2															49	39	11						19	17											1	3	3	2						4	5
San José	1	1		2															26	22							4	3											2	4	4							2	2
San José	1	1	1																52	45	7																		1	2	5	2
San José	1	1																	34	35																			2	2	2
San José	1	1	1	1															34	34	11						12												1	3	2	2						4
San José		1	1																	33	10																		5		2	2
San José	1	1		1															58	67							41												2	2	2							1
San José		1																		70																			5		2
San José	1	1																	63	60																			1	2	2
San José	1	1	1	1															43	38	5						18												1	2	3	2						4
San José	1	1											1		1				51	52													59	85					2	2	2
San José	1	1	1	1									1		1				45	39	12						15						89	37					1	2	2	4						4
San José	1	1																	66	58																			1	2	2
San José		1	3	1																50	33	20	11				16												4		2	2	3	8				4
San José		1	2	1																34	9	6					10												5		2	2	2					2
San José	1	1		3															30	29							10	7	4										2	3	3							2	2
San José		1	1																	26	10																		7		3	2
San José	1	1	1	2															28	28	2						3	11											2	3	3	1						1	2
San José	1	1	1																53	49	22																		1	3	3	3
San José	1	1																	48	41																			1	3	3
San José	1	1	2																23	22	4	1																	1	5	5	1	2
San José	1	1	1																35	38	17																		1	2	3	4
San José	1	1		1															21	18							1												2	4	3							1
San José	1	1	1																35	37	4																		1	2	4	4
San José	1	1	2	1															26	27	9	2					0.916667												2	2	4	1	2					1
San José	1	1	2																50	38	14	27																	1	2	2	3	3
San José	1	1	1																27	22	7																		1	3	2	2
San José	1	1				1													71	68													16						1	8	2
San José		1		1																32							18												5		3							4
San José	1	1																	70	66																			2	2	2
San José	1	1	1	1															29	33	12						5												2	3	3	2						2
San José	1	1																	44	42																			1	3	3
San José	1	1	1	2															27	23	7						3	0.25											1	3	4	2						1	1
San José	1	1		1															23	19							3												1	3	3							1
San José	1	1	1																50	48	10																		1	3	3	2
San José	1	1	2																30	31	4	0.916667																	2	3	3	1	2
San José	1	1		1															23	26							5												2	5	3							2
[truncated: 37 more columns]

## Sheet: Sheet 3
Neighborhood	2.1.1. Husband	2.1.2. Wife	2.2.1. Son	2.2.2. Daughter	2.3.1. Grandson	2.3.2. Granddaughter	2.4. Son in law	2.5. Daughter-in-law	2.6.1. Homeless Male	2.6.2. Homeless Female	2.7.1. Domestic employee Male	2.7.2. Domestic employee Female	2.8.1. Another male relative	2.8.2. Another female relative	2.9.1. Grandfather	2.9.2. Grandmothers	2.10.1. Another Non Relative Male	2.10.2. Another Non Relative Female	4.1. Husband age	4.2. Wife age	4.3.1. Age son 1	4.3.2. Age son 2	4.3.3. Age son 3	4.3.4. Age son 4	4.3.5. Age son 5	4.3.6. Age son 6	4.4.1. Daughter age 1	4.4.2. Daughter age 2	4.4.3. Daughter age 3	4.4.4. Daughter age 4	4.4.5. Daughter age 5	4.4.6. Daughter age 6	4.5.1. Age other child 1	4.5.2. Age other child 2	4.5.3. Age other child 3	4.5.4. Age other child 4	4.5.5. Age other child 5	4.5.6. Age other child 6	10. Type of relationship	8.1. Educational level husband	8.2. Educational level wife	8.3.1. Educational level son 1	8.3.2. Educational level son 2	8.3.3. Educational level son 3	8.3.4. Educational level son 4	8.3.5. Educational level son 5	8.3.6. Educational level son 6	8.4.1. Educational level daughter 1	8.4.2. Educational level daughter 2
Santa Marianita	1	1	1	2															39	37	15						16	10											1	3	3	4						3	4
Santa Marianita	1	1	1																40	50	18																		2	3	2	5
Santa Marianita		1											3	2						68													38	40	16	13	4		2		3
Santa Marianita		1																		70																			7		8
Santa Marianita	1	1		1															42	43							14												1	3	5							4
Santa Marianita	1	1	1	1															34	24	7						5												2	3	2	2						2
Santa Marianita	1	1	1	3															37	34	12						15	14	3										1	2	2	4						1	4
Santa Marianita	1	1	1	1															35	26	10						4												1	3	3	2						1
Santa Marianita	1	1	1																33	33	6																		2	3	5	2
Santa Marianita	1			1															62								32												7	6								6
Santa Marianita	1	1	1																51	43	11																		1	2	2	2
Santa Marianita	1	1																	52	50																			1	5	5
Santa Marianita	1	1	1	2												1			47	36	18						12	10					74						1	3	3	5						2	4
Santa Marianita													2																				38	40					S/D
Santa Marianita	1	1	2																60	55	27	24																	1	8	3	5	6
Santa Marianita	1	1		2															68	49							16	17											1	3	3							4	5
Santa Marianita		1	1																	88	57																		4		8	8
Santa Marianita	1	1		1															43	46							17												1	3	3							4
Santa Marianita	1	1	1																50	42	6																		1	3	4	2
Santa Marianita		1	3																	68	28	33	21																4		8	3	5	5
Santa Marianita	1	1	1	3															47	45	17						23	22	19										1	2	3	4						6	6
Santa Marianita		1	1																	85	51																		4		2	5
Santa Marianita		1																2		57													42	2					4		5
Santa Marianita	1	1		2															44	33							12	8											1	3	6							2	4
Santa Marianita	1	1		2															37	34							15	9											1	3	6							4	2
Santa Marianita	1	1	3																42	38	20	12	7																1	5	5	2	4	6
Santa Marianita	1	1	1	1															32	40	18						15												1	3	3	4						4
Santa Marianita	1	1		1															52	48							17												2	3	2							4
Santa Marianita		1	1	1																36	11						9												5		5	2						2
Santa Marianita	1	1	1	2															35	32	12						10	7											1	4	3	2						2	2
Santa Marianita	1	1	1	2															42	45	7						20	19											1	3	5	2						6	6
Santa Marianita		1				1														88													17						4		2
Santa Marianita	1	1	1	1															25	22	3						6												2	3	3	1						2
Santa Marianita		1																		65																			4		2
Santa Marianita	1	1	1	1															27	29	7						0.166667												2	2	3	2						1
Santa Marianita	1	1	2																30	24	7	1																	1	4	3	2	1
Santa Marianita		1	1																	35	0.166667																		7		3	1
Santa Marianita	1	1	1	2															32	33	12						9	2											1	3	4	4						1	2
Santa Marianita	1	1	2																32	26	8	2																	1	6	5	2	1
Santa Marianita	1	1	1	1															33	33	10						4												1	5	6	3						3
Santa Marianita	1	1	2	1															31	29	10	2					4												1	3	3	1	2					2
Santa Marianita	1	1	2																37	33	12	3																	1	5	3	1	4
Santa Marianita	1	1	2	1															29	29	8	3					0.333333												1	5	5	1	3					1
Santa Marianita	1	1	3																35	35	10	9	0.25																2	3	3	1	2	2
Santa Marianita	1	1				1													75	60													12						1	2	3
Santa Marianita	1	1		1															65	52							31												2	3	2							3
Santa Marianita	1	1	1	1															57	56	20						26												1	8	8	3						3
Santa Marianita	1	1	2	1															62	52	17	24					19												1	2	8	2	3					3
Santa Marianita	1	1	2	2	1														51	52	16	15					28	18					3						1	6	6	3	4					5	6
Santa Marianita	1	1		2															28	28							7	3											1	3	3							1	2
Santa Marianita	1		1																86		46																		6	8		3
Santa Marianita	1	1		2															42	37							16	8											1	2	4							2	4
Santa Marianita	1	1	1																67	59	27																		1	4	4	6
Santa Marianita	1	1	1																36	34	17																		1	5	3	5
Santa Marianita	1	1		1															44	47							16												1	3	4							4
Santa Marianita	1	1																	74	63																			1	8	8
Santa Marianita	1	1	1	2															45	42	10						18	7											1	3	3	2						2	6
Santa Marianita	1	1	1																84	84	44																		2	2	2	2
Santa Marianita	1	1																	84	70																			1	8	2
Santa Marianita	1	1	2																46	45	18	15																	1	3	3	4	4
Santa Marianita	1	1	1																40	38	4																		2	4	5	2
Santa Marianita	1	1	1	1															43	48	12						17												1	8	2	3						5
Santa Marianita	1	1	3																34	29	11	8	5																2	3	4	2	2	2
Santa Marianita	1	1	1	3															73	73	32						41	44	28										1	2	3	5						3	3
Santa Marianita		1																		76																			6		8
Santa Marianita	1	1	2	1															39	38	14	18					12												1	2	2	3	3					3
Santa Marianita	1		1																78		48																		4	8		3
Santa Marianita	1	1	1																39	38	19																		1	3	3	6
Santa Marianita	1		1																80		22																		4	8		2
Santa Marianita	1	1	1	1	1														36	52	21						13						12						2	3	4		8					4
Santa Marianita	1	1	2																47	37	20	7																	1	5	5	5	2
Santa Marianita	1	1																	40	50																			2	2	3
Santa Marianita	1	1	1																67	47	15																		2	2	3	4
Santa Marianita	1																		32																				7	4
Santa Marianita	1	1	1	1															38	30	1						11												1	3	3	1						2
Santa Marianita	1	1	1	1															35	33	6						13												2	3	5	2						4
Santa Marianita	1	1	1																32	25	1																		2	6	6	1
Santa Marianita	1	1																	54	75																			1	2	2
Santa Marianita	1	1	3																38	37	6	9	11																1	3	3	2	2	2
Santa Marianita	1	1	1																62	54	18																		1	3	3	5
Santa Marianita	1	1		2															35	37							10	2											1	3	3							1	2
Santa Marianita	1		1																63		30																		5	2		5
Santa Marianita	1	1		1															25	24							2												2	4	3							1
Santa Marianita	1	1	1																21	18	1																		2	5	5	1
Santa Marianita		1	1	1	1															67	40						44						3						4		2	6						2
Santa Marianita						1										1																	68	18					S/D
Santa Marianita	1																		53																				6	2
Santa Marianita	1	1	2	1															34	32	15	3					12												2	3	2	3	1					3
Santa Marianita	1	1		4															42	36							17	16	12	0.666667									7	2	3							4	4
Santa Marianita	1																		65																				2	2
Santa Marianita	1		2	1															57		22	19					17												7	8		4	4					4
Santa Marianita	1																		67																				6	8
Santa Marianita	1																		50																				7	2
Santa Marianita				2																							27	26											S/D									4	4
Santa Marianita	1	1		3															39	26							9	5	1										2	3	3							2	2
Santa Marianita	1	1		2															54	45							25	18											1	2	2							6	5
Santa Marianita	1	1	1	1															28	29	1						8												1	4	5	1						2
Santa Marianita	1	1	1																40	32	7																		2	3	3	2
Santa Marianita	1	1	2	1															42	40	19	13					5												1	3	3	4	5					2
Santa Marianita	1																		85																				7	8
Santa Marianita		1			1															64													20						5		8
Santa Marianita	1	1	2	1															35	36	12	7					7												2	4	2	2	3					2
Santa Marianita	1	1			1														65	61													14						2	6	4
Santa Marianita	1	1																	73	61																			1	2	2
Santa Marianita	1	1		1															28	24							5												1	3	5							2
Santa Marianita	1	1	3																43	38	15	11	9																1	3	5	4	2	2
Santa Marianita	1	1																	82	91																			2	2	2
Santa Marianita	1	1	1																66	65	17																		1	2	2	4
Santa Marianita	1	1		1															73	67							30												1	8	8							2
Santa Marianita	1	1	1																70	70	43																		1	2	8	3
Santa Marianita	1	1	2																26	24	6	3																	1	5	5	1	2
Santa Marianita	1																		35																				7	5
Santa Marianita		1	1	3																46	28						18	11	6										5		3	4						2	2
Santa Marianita	1	1	1																73	56	31																		1	8	8	6
Santa Marianita	1	1	2	1															26	27	9	7					1												2	5	5	2	2					1
Santa Marianita	1	1	1	1															29	30	9						4												1	4	3	2						2
Santa Marianita	1	1				1													61	60													11						1	8	2
Santa Marianita		1																		51																			7		3
Santa Marianita	1	1	1																53	52	19																		1	2	3	5
Santa Marianita	1	1	2	1									1	1	1				55	49	34	21					18						80	78	67				1	4	3	6	6					5
Santa Marianita	1	1																	67	59																			1	3	3
Santa Marianita	1	1	1	1		1													68	51	24						29						4						1	3	3	5						5
Santa Marianita	1	1	1	1															46	41	18						17												1	5	3	5						4
Santa Marianita	1	1	2	1															54	50	23	24					22												1	3	2	5	5					5
Santa Marianita	1	1	1	3															37	38	14						18	16	11										2	5	3		4					2	4
Santa Marianita		1	1	2																36	13						18	5											5		5	3						2	5
Santa Marianita	1	1	1	2															34	28	6						11	2											1	3	3	2						1	5
Santa Marianita	1	1											1						78	68													19						1	2	2
Santa Marianita		1			1															53													10						5		4
Santa Marianita	1	1	2	1															40	35	10	7					14												2	5	3	2	2					4
Santa Marianita	1	1	1																71	73	42																		1	2	2	2
Santa Marianita	1	1	2	2															78	61	21	28					25	30											1	8	8	3	3					5	6
Santa Marianita	1	1																	60	48																			1	3	3
Santa Marianita	1	1	1	2															30	28	7						10	3											1	4	4	2						1	2
Santa Marianita	1	1		1															42	36							1												2	5	5							1
Santa Marianita	1	1	1																21	20	1																		2	3	5	1
Santa Marianita	1	1		1	1														74	64							31						9						1	2	2							3
Santa Marianita	1	1	1	1															35	26	12						8												1	3	3	2						2
Santa Marianita	1	1												1					52	55													77						2	2	2
Santa Marianita	1	1																	29	45																			7	4	8
Santa Marianita	1	1	2	1															84	52	19	24					23												1	8	3	5	5					6
Santa Marianita	1	1	1	1															28	24	9						7												1	6	6	2						2
Santa Marianita	1	1	1																54	49	15																		1	3	2	4
Santa Marianita	1	1		2															36	29							9	7											1	3	6							2	2
Santa Marianita		1																		53																			7		3
Santa Marianita	1	1	1	1															28	29	8						3												2	4	3	2						2
Santa Marianita	1	1	2	1															62	59	39	35					17												1	2	2	3	4					4
Santa Marianita		1		1																32							7												7		4							2
Santa Marianita		1	1																	54	29																		6		3	5
Santa Marianita		1	1																	32	7																		5		4	3
Santa Marianita	1	1	1	2															59	53	25						24	2											1	3	3	5						5	1
Santa Marianita	1	1	1																29	25	6																		1	5	5	2
Santa Marianita	1	1																	62	60																			1	2	2
Santa Marianita	1	1	1																37	26	5																		2	3	5	2
Santa Marianita	1	1		1															32	28							8												2	3	5							2
Santa Marianita	1	1	1																45	45	12																		1	3	3	4
Santa Marianita	1	1	1	2															21	21	3						6	2											2	5	5	2						1	2
Santa Marianita	1	1	1	1															28	25	2						5												1	5	5	2						2
Santa Marianita	1	1																	61	55																			2	2	3
Santa Marianita	1	1	2																44	36	19	10																	2	5	4	3	6
Santa Marianita	1	1	2																37	34	10	6																	2	2	3	2	2
San Juan		1	1	1																43	7						21												4		3	2						5
San Juan	1	1	2																26	27	0.583333	5																	2	6	6	1	2
San Juan	1	1	1	1															35	32	13						7												1	5	3	4						2
San Juan	1	1	2																48	48	17	11																	2	3	3	3	5
San Juan	1	1	1												1				28	24	4												80						1	5	5	2
San Juan	1	1	1																39	40	18																		1	3	3	4
San Juan	1	1	2	1															48	38	19	9					21												1	2	2	2	5					5
San Juan	1	1	2																60	61	28	27																	1	3	3	5	5
San Juan	1	1	1										1						26	19	1												49						2	4	4	1
San Juan	1		2																85		53	52																	4	2		2	4
San Juan	1	1	2																45	39	22	12																	1	2	3	5	4
San Juan	1	1	1	2															38	33	4						12	7											1	8	8	2						2	2
San Juan	1	1	2	2															70	65	36	33					28	25											1	8	8	3	3					3	3
San Juan		1	2	2				1												56	33	31					26	19					32						4		2	3	3					4	5
San Juan	1	1	1	2															49	43	15						20	5											1	3	3	2						4	5
San Juan		1		1		1							1							74							33						3	52					5		2							3
San Juan	1	1																	74	73																			1	3	3
San Juan	1	1	1	1									1						40	31	9						1						84						2	3	3	2						1
San Juan	1	1		1															32	26							4												1	5	5							2
San Juan		1		2																41							13	9											5		3							4	2
San Juan	1	1		2															53	50							15	14											2	3	3							4	4
San Juan	1	1																	60	59																			1	3	3
San Juan		1	1											1				1		47	5												43	33					5		3	2
San Juan	1	1																	73	60																			1	2	3
San Juan	1	1	3																39	41	18	13	4																1	3	3	5	4	2
San Juan		1	1																	46	14																		5		3	4
San Juan	1		1	1		1													84		40						38						20						4	2		3						3
San Juan	1																		82																				4	8
San Juan	1	1																	68	60																			1	2	2
San Juan	1	1	4	1									1						55	50	32	22	20	15			30						52						1	3	3	5	5	5	5			5
San Juan		1																		58																			6		3
San Juan	1	1	1	1									1						33	30	2						11						34						1	3	3	1						1
San Juan		1	1					1												54	35												20						5		3	5
San Juan	1	1		2										1					27	22							2	0.0833333					46						1	5	5							1	1
San Juan		1	4																	48	23	23	20	14															5		2	3	3	3	3
San Juan	1	1	2										1						67	50	24	25											72						1	2	2	5	5
San Juan	1	1		1															22	19							3												1	5	4							1
San Juan	1	1	2	1															39	34	10	4					13												2	4	5	3	3					4
San Juan	1	1	1												1				43	42	20												72						1	8	3	5
San Juan	1	1	1	1															23	24	1						6												2	5	4	1						2
San Juan	1	1	1	2															33	28	8						10	3											1	3	3	2						1	2
San Juan	1	1	1																86	56	25																		1	8	2	3
San Juan	1	1																	48	48																			2	2	3
San Juan	1	1	2	2															39	34	12	5					15	17											1	3	2	1	2					3	4
San Juan	1	1	1																31	31	12																		1	3	3	4
San Juan	1	1	1	1															36	34	11						12												1	2	3	4						4
San Juan	1	1	2	1															31	37	5	3					10												1	3	3	1	2					2
San Juan	1	1																	80	76																			1	2	2
San Juan	1	1	1	2															37	37	8						3	9											1	3	5		2					1	4
San Juan	1	1	3												1				43	44	22	17	12										78						1	3	3	4	4	4
San Juan	1	1	2																37	21	5	1																	2	4	5	2	1
San Juan		1	1																	37	19																		5		5	4
San Juan	1	1	1	1															33	35	6						1												2	3	2	2						1
San Juan		1		1																79							23												4		2							5
San Juan	1	1	1																52	52	24																		1	3	3	5
San Juan	1	1		1															26	24							4												1	5	3							1
San Juan	1	1	1	2				1											41	40	20						12	14					19						1	3	3	5						4	4
San Juan	1	1	1	2															40	37	9						12	18											1	2	3	2						4	4
San Juan	1	1																	55	55																			1	3	3
San Juan		1	2	1												1				31	11	10					9						47						4		4	2	2					2
San Juan		1	2	1																32	14	12					7												5		5	5	5					3
San Juan	1	1	1	1															40	39	10						14												1	3	3	4						4
San Juan	1	1		1															50	49							16												1	3	3							4
San Juan	1	1	1	1															31	30	6						13												1	3	3	2						4
San Juan	1	1	2																31	26	8	5																	1	3	3	2	1
San Juan	1	1																	48	42																			1	3	3
San Juan	1	1	1	1															40	37	17						12												1	3	3	4						4
San Juan	1	1	3																37	41	14	10	7																1	3	3	4	2	2
San Juan	1	1	1	2															47	46	14						20	17											1	3	2	4						6	5
San Juan	1	1	1																36	32	0.583333																		2	3	3	1
San Juan	1	1	2																83	82	50	40																	1	5	5	5	5
San Juan	1	1		1		1	1												63	59							28						29	6					1	2	2							3
San Juan	1	1	1																38	28	7																		1	5	3	2
San Juan	1	1		1															28	27							2												1	5	5							1
San Juan	1	1	1	1											1				22	26	0.833333						6						92						1	3	3	1						2
San Juan	1	1																	53	51																			1	2	2
San Juan	1	1	1	2															32	30	5						10	3											1	3	3	2						1	2
San Juan	1	1	2																28	29	2	0.25																	1	5	3	1	1
San Juan		1	2																	24	6	0.416667																	6		5	1	2
San Juan		1	3	1																43	26	21	8				6												4		5	3	3	3				2
San Juan	1	1		2															34	31							7	4											1	3	3							2	2
San Juan		1		3																33							15	9	2										5		4							1	2
San Juan		1	1	2																32	15						11	5											5		4	4						2	2
San Juan	1	1	1	1															33	31	10						6												1	4	4	2						2
San Juan	1	1	1	2															41	45	19						16	13											1	3	4	5						4	4
San Juan		1	2	1																33	17	1					13												5		2	1	4					4
San Juan		1																		70																			7		2
San Juan	1	1		1															53	51							20												1	2	3							5
San Juan	1	1	1	1															29	28	1						8												1	4	5	1						2
San Juan	1	1		1															32	26							5												1	5	5							2
San Juan	1	1		1															33	29							1												2	5	2							1
San Juan	1	1	1	2															41	28	9						5	1											1	3	3	2						1	2
San Juan	1		2																88		38	40																	4	2		2	3
San Juan	1	1	2																50	43	13	9																	1	2	2	3	4
San Juan	1	1	1																56	60	27																		2	3	2	5
San Juan	1	1	1	1															39	39	11						3												1	3	4	2						1
San Juan		1		1		2														80							46						19	22					4		2							8
San Juan	1	1	1	1															38	27	5						14												1	3	3	2						4
San Juan	1	1	3																37	38	14	6	3																1	3	4	4	2	1
San Juan		1	3																	36	20	13	10																5		2	2	2	1
San Juan	1	1	3																66	62	30	27	26																1	2	2	5	5	2
San Juan	1	1	1	1															43	43	11						17												1	3	4	1						2
San Juan	1	1	2	1															72	69	28	25					30												1	2	2	3	3					1
San Juan	1	1		1															36	32							4												1	3	4							2
San Juan	1	1	2	1										1					37	36	16	12					10						78						1	2	2	4	4					3
San Juan	1																		74																				4	2
San Juan		1		3																42							21	19	12										5		3							4	5
San Juan	1	1	1	2									1	1					39	37	8						14	10					39	40					1	2	2	2						3	4
San Juan	1	1		1															28	20							2												2	3	3							1
San Juan	1	1	2	1															28	23	6	3					8												1	2	4	1	2					2
San Juan				1									1														41						80						4									3
San Juan	1	1		1															48	46							15												1	3	3							4
San Juan	1																		71																				7	2
San Juan			1																		60																		S/D			2
San Juan	1	1		2															61	40							7	4											2	2	2							2	2
San Juan			1											1							26												83						7			3
San Juan	1	1		2															30	27							5	0.25											1	3	4							1	2
San Juan	1	1	2	1															55	55	12	8					25												1	2	3	2	4					4
San Juan	1		1																42		20																		6	6		5
San Juan	1	1		1															50	38							13												1	2	3							4
San Juan	1		2																82		50	42																	6	2		2	2
San Juan	1	1												1					28	28													52						1
San Juan	1	1	1	1	1														49	41	14						23						0.333333						1	2	5	4						6
San Juan	1	1																	58	55																			1	3	3
San Juan	1																		83																				1	8
San Juan	1	1	1	2															41	37	19						13	6											1	2	2	4						1	3
San Juan	1	1	1	2															57	45	19						17	18											2	2	4	4						3	4
San Juan	1	1	2	1															37	37	12	16					10												1	8	8	3	3					2
San Juan		1		1	1															51							30						3						S/D		8							2
San Juan	1	1		2															42	33							13	11											2	2	2							2	3
San Juan		1	2																	68	45	18																	4		8	4	4
San Juan	1	1	3	2															44	43	16	11	11				21	13											1	2	8	1	1	3				1	3
San Juan	1	1	1	1															38	31	4						2												1	3	3	1						1
San Juan	1	1		4															55	48							30	28	25	13									1	2	3							7	7
San Juan	1	1	4	1				1											55	42	22	20	18	16			9						16						2	4	3	5	5	4	3			2
San Juan	1	1		1											1				27	27							7						46						1	3	3							2
San Juan	1	1		1															23	24							6												2	3	2							2
San Juan	1	1	1	3									1						44	34	12						16	14	5				78						1	2	2	4						2	5
San Juan	1	1		2															37	35							12	6											1	3	3							3	4
San Juan	1	1	3	1															53	52	32	20	15				22												1	3	3	3	5	5				5
San Juan	1	1	1																50	43	14																		1	2	3	4
San Juan	1	1	1	1										1					43	42	20						18						63						1	3	3	5						5
San Juan	1	1																	59	57																			1	2	2
San Juan	1	1																	48	47																			2	2	2
San Juan	1	1	2	1															36	30	12	10					15												1	5	3	4	2					4
San Juan	1	1	2																53	52	38	18																	1	2	2	2	3
San Juan	1	1	2	1															34	36	3	0.166667					10												2	3	3	1	1					3
San Juan	1	1	1	1															46	46	16						17												2	2	5	4						4
San Juan		1	1																	47	20																		4		3	6
San Juan	1	1	1																27	27	4																		2	5	5	2
San Juan	1	1	1	1															52	48	10						18												1	3	2	3						5
San Juan	1	1	2																41	34	10	3																	1	3	3	1	2
San Juan														1		1		1															13	78	65				S/D
San Juan	1	1	1																26	26	8																		1	4	5	2
San Juan	1	1	2																28	23	1	7																	1	5	4	1	2
San Juan	1	1	2																30	32	7	4																	1	3	3	2	2
San Juan	1	1	1	2															43	43	16						20	7											1	3	3	5						6	2
San Juan	1	1													1				26	21													65						2	5	5
San Juan	1	1																	61	57																			1	2	3
San Juan	1	1	1	1															29	25	2						6												1	5	5	1						2
San Juan	1	1											1						67	62													52						1	8	3
San Juan	1	1		1															64	55							30												2	8	3							8
San Juan	1	1	2	1									1	1					42	38	13	15					19						52	48					1	3	2	3	4					5
San Juan	1	1		1															37	35							16												1	3	3							6
San Juan	1	1		1															54	52							19												1	2	3							5
San Juan		1	3	1																86	60	55	56				60												4		2	2	2	3				3
San Juan	1	1				1													53	53													10						1	3	3
San Juan	1	1																	60	44																			2	2	3
San Juan			2																		20	16																	7			3	3
San Juan	1	1	2																26	25	6	0.75																	1	5	5	1	3
San Juan	1	1	2	1															40	34	17	3					11												1	3	3	1	5					3
San Juan	1	1	2																41	37	8	6																	1	3	3	2	2
San Juan		1	3	1																74	51	50	49				39												5		2	3	3	3				3
San Juan	1	1	1																24	21	1																		2	3	3	1
San Juan	1	1	1																53	53	27																		1	2	3	4
San Juan	1	1	1																24	22	0.166667																		2	3	5	1
San Juan	1	1	1	1															49	45	9						12												1	3	3	3						4
San Juan	1	1	2																50	45	14	10																	2	3	3	5	3
San Juan	1	1	1	1											1				36	27	9						0.166667						58						2	3	3	2						1
San Juan	1	1	2																44	46	18	12																	1	3	3	5	2
San Juan	1	1	1	2															64	54	17						34	30											1	3	3	4						4	4
San Juan	1	1	1	1															33	34	4						8												1	4	4	2						2
San Juan	1	1		1															53	44							10												1	3	3							2
San Juan	1	1	1	1										1					55	51	23						10						35						1	5	3	5						2
San Juan	1	1		2															41	34							14	9											1	3	3							2	4
San Juan	1	1		1												1			41	41							4						83						1	5	5							2
San Juan	1	1	1	2															30	30	1						13	11											1	3	3	1						2	4
San Juan		1	2																	58	20	20																	7		2	6	6
San Juan	1	1		2															45	42							19	15											2	3	3							5	5
San Juan	1	1	1																58	56	23																		1	3	2	5
San Juan	1	1	1																33	31	10																		1	3	3	2
San Juan		1		1												1				28							10						44						6		2							2
San Juan	1	1	2																60	46	24	17																	1	2	2	5	4
San Juan	1		1																44		8																		5	5		3
San Juan	1	1	1	1															27	24	1						4												1	5	5	1						2
San Juan	1	1	1	1															26	24	3						4												1	5	5	1						2
San Juan	1	1	1	1															40	38	15						16												1	3	3	5						5
San Juan	1	1	1	1															39	35	5						8												1	3	3	1						3
San Juan	1	1	1	1															27	21	6						12												1	4	4	2						3
San Juan	1	1	2	1															54	51	31	13					32												1	2	2	2	4					5
San Juan		1	2	1																31	14	13					7												5		4	4	4					2
San Juan	1													1					38														42						6	2
San Juan	1	1	1	2															37	22	14						9	8											1	2	2	2						2	4
San Juan	1	1	1	1															31	31	13						9												2	4	4	2						2
San Juan	1	1																	69	54																			1	3	3
San Juan	1	1	1																22	25	3																		1	5	5	1
San Juan	1	1	1																52	51	11																		1	3	3	4
San Juan		1	1																	69	44																		4		2	4
San Juan	1	1	2																48	34	6	3																	1	4	4	2	1
San Juan	1	1	2	1															34	32	16	14					8												1	3	3	5	5					5
San Juan	1	1		1															70	64							44												1	3	2							3
San Juan		1	1										1							55	17												50						4		2	2
San Juan	1	1	2	1															36	34	10	12					17												2	3	3	2	3					4
San Juan	1	1																	66	62																			1	2	2
San Juan	1	1	1	2															42	41	13						19	8											1	2	2	2						3	3
San Juan	1	1		1															42	50							16												1	2	3							2
San Juan		1		1																21							6												7		4							2
San Juan	1	1		1															50	47							20												2	2	2							6
San Juan	1	1	2																28	29	7	2																	1	4	3	1	2
San Juan	1	1	1																43	38	20																		1	4	2	5
San Juan	1	1																	16	14																			2	4	4
San Juan	1	1		1															43	43							14												1	3	2							4
San Juan	1	1																	19	17																			2	5	5
San Juan	1	1	1	2												1			38	35	12						9	6					79						1	3	3	4						2	2
San Juan	1	1	2	1															40	35	15	8					17												1	3	3	2	4					4
San Juan	1	1																	76	75																			1	2	2
San Juan					1									1																			28	29					2
San Juan	1	1	1	1															43	40	7						21												1	3	3	2						5
San Juan	1	1	1																45	45	2																		1	5	5	2
San Juan	1		1	1															65		45						40												4	5		5						5
San Juan	1	1																	52	50																			1	2	3
San Juan	1	1	1																23	23	2																		2	5	5	1
San Juan	1	1	1	1															76	58	40						23												1	2	3	5						5
San Juan	1	1																	25	18																			2	5	4
San Juan	1	1																	84	80																			1	8	8
San Juan		1	3																	38	13	8	7																5		3	2	2	4
San Juan	1	1																	70	50																			1	2	2
San Juan	1	1	1	1															40	35	11						8												1	2	2	4						2
San Juan	1	1																	55	52																			1	2	2
San Juan	1	1	1	2															34	32	10						8	1											2	3	3	2						1	2
San Juan	1	1			1														73	67													7						1	3	3
San Juan	1	1		2									1	2					40	40							20	11					25	27	4				2	5	3							2	6
San Juan	1	1	1																46	40	6																		2	3	3	2
San Juan	1	1	1																22	18	1																		2	5	4	1
San Juan	1	1		1															40	38							25												1	3	3							6
San Juan	1	1		1															24	22							5												1	3	5							2
San Juan	1	1	2																60	61	20	36																	1	3	3	5	5
San Juan	1	1		2															39	37							9	16											1	3	3							2	4
San Juan	1	1	1	1															63	49	11						21												1	4	4	4						5
San Juan	1	1		1															23	20							8												1	3	5							2
San Juan	1	1	2																49	45	8	19																	2	3	3	2	6
San Juan	1	1		1															19	20							0.333333												1	5	3							1
San Juan	1	1	2																56	46	18	22																	2	2	2	5	5
San Juan	1	1	1																24	22	3																		1	5	5	1
San Juan		1	1																	57	18																		2		2	5
San Juan	1	1	2	1															26	28	11	3					5												2	5	5	1	2					2
San Juan	1	1	1	3															54	56	10						20	18	16										2	5	5	2						3	4
San Juan	1	1																	74	70																			1	3	3
San Juan	1	1	1	1															35	36	4						12												1	3	3	2						2
San Juan		1		1																74							52												4		2							2
San Juan	1	1	2	1															45	45	17	16					8												1	5	6	3	4					2
San Juan		1	1																	60	20																		5		3	4
San Juan		1	1	1																31	12						10												5		4	2						2
San Juan		1	1	1																68	46						39												4		2	5						2
San Juan	1	1	2																32	30	6	0.666667																	1	5	3	2	1
San Juan	1	1	2	1															48	50	22	14					20												2	3	3	4	5					5
San Juan	1	1		2															21	20							5	0.5											2	3	4							1	2
San Juan	1	1																	63	54																			2	2	2
San Juan	1	1		1															19	16							1												2	5	4							1
San Juan														1	1																		68	30					5
San Juan		1	1																	46	20																		5		3	5
San Juan	1	1	2	2															38	37	15	1					16	9											1	3	3	3	3					2	1
San Juan		1																		85																			4		2
San Juan	1	1																	48	48																			2	2	3
San Juan	1	1																	22	30																			1	3	3
San Juan	1	1	1	1															25	23	5						10												2	2	2	1						2
San Juan	1	1																	45	35																			1	2	2
San Juan	1	1																	27	25																			2	2	2
San Juan	1	1	1																60	50	15																		2	2	3	4
San Juan	1	1	1	1															42	29	6						3												1	3	3	2						2
San Juan	1	1		2															23	20							4	1											2	3	5							1	2
San Juan		1		2																34							10	9											5		5							2	2
San Juan	1	1													1				17	17													66						2	4	4
San Juan	1	1	1	1															36	36	15						6												2	5	5	5						2
San Juan	1	1		1															50	42							16												1	2	3							3
San Juan	1	1		1															23	20							1												1	5	5							1
San Juan	1	1	1																23	16	1																		2	5	4	1
San Juan	1	1		1															19	18							0.916667												2	5	4							1
San Juan	1	1	2																36	38	13	19																	1	2	3	4	4
San Juan		1												1						73													68						6		3
San Juan		1			1															40													12						4		3
San Juan		1											1							50													40						6		3
San Juan	1	1		2															42	46							14	12											1	5	3							2	2
San Juan	1	1	2	1	1														47	41	22	19					23						0.333333						1	3	5	4	5					5
San Juan	1	1	2	2															60	52	21	2					23	28											1	3	3	1	5					5	6
Valle Claro	1	1		2															45	38							17	13											1	5	5							4	4
Valle Claro	1		3	5				1											56		12	25	21				20	18	17	22	28		17						4	3		4	5	5				4	4
Valle Claro	1	1	1	1															32	33	5						14												1	5	6	2						4
Valle Claro	1	1	1																54	55	26																		1	3	2	6
Valle Claro	1																		58																				5	5
Valle Claro		1	2																	44	20	12																	S/D		3	3	3
Valle Claro	1	1	1																79	80	53																		2	3	3	3
Valle Claro	1	1	1	1															40	39	14						1												1	4	3	2						1
Valle Claro	1	1	2	1															49	39	23	21					18												2	2	5	3	3					3
Valle Claro	1	1	1	1															58	55	27						24												1	2	2	5						5
Valle Claro	1	1	2																60	38	18	16																	1	2	2	4	4
Valle Claro		1																		85																			4		2
Valle Claro	1	1	4		1			1											41	42	22	18	14	12									25	5					1	2	3	4	4	5	5
Valle Claro	1	1																	52	46																			1	3	3
Valle Claro		1		2																28							11	2											6		3							2	1
Valle Claro	1	1	1																24	20	4																		1	4	4	2
Valle Claro	1	1	1																30	27	7																		1	3	3	2
Valle Claro		1	1	1	1	1														75	50						35						15	12					1		3	3						2
Valle Claro		1	1	2																40	12						13	10											5		2	2						2	4
Valle Claro	1	1	1																40	48	20																		2	2	2	6
Valle Claro		1	1	3									1							68	20						26	24	13				58						1		2	5						5	5
Valle Claro	1	1	2	1															41	38	11	8					0.5												1	3	3	2	3					1
Valle Claro		1		1		1														48							29						1						5		3							5
Valle Claro	1	1	1	1															48	37	12						16												1	3	3	2						4
Valle Claro	1	1																	48	50																			2	3	3
Valle Claro	1	1	2	1															61	55	27	25					21												1	2	3	3	3					3
Valle Claro	1	1	4	2															65	47	30	28	23	16			25	23											1	8	3	4	4	5	5			5	5
Valle Claro	1	1		1															49	36							6												2	3	3							2
Valle Claro	1	1																	18	20																			2	3	3
Valle Claro	1	1		1															60	61							18												1	3	3							5
Valle Claro	1	1	2	1															34	36	10	13					6												1	4	4	3	5					2
Valle Claro	1	1	1											1					72	71	35												75						1	8	8	4
Valle Claro	1	1																	34	26																			2	3	5
Valle Claro		1																		61																			4		2
Valle Claro	1	1	1	1															33	32	14						7												1	3	3	4						2
Valle Claro	1	1																	45	42																			1	3	3
Valle Claro	1	1		1															36	36							6												2	3	3							2
San Ramón		1																		72																			4		2
San Ramón	1	1	2																43	41	16	10																	1	3	3	4	2
San Ramón	1	1	1	1															25	22	1						6												2	6	3	1						2
San Ramón	1	1																1	39	40													50						1	4	3
San Ramón	1	1																	75	75																			1	8	8
San Ramón	1	1																	22	18																			2	3	3
San Ramón	1	1																	37	38																			2	3	4
San Ramón	1	1	2												1				35	38	14	6											83						1	3	3	4	2
San Ramón	1	1	1																24	20	4																		1	2	3	2
San Ramón	1																		67																				4	4
San Ramón		1																		70																			4		4
San Ramón	1	1		1		1													43	44							22						3						1	2	2							5
San Ramón	1	1	2	1															53	48	16	3					12												1	3	3	4	1					4
San Ramón	1	1		2															34	31							6	4											1	2	3							2	2
San Ramón	1	1		1	3														74	64							28						15	10	3				2	2	2							4
San Ramón	1	1	2	1															36	35	7	6					9												1	3	3	3	3					1
San Ramón	1	1																	70	56																			2	2	2
San Ramón	1	1	2	1															30	24	10	3					0.583333												2	5	3	2	2					1
San Ramón		1		1																19							2												7		3							1
San Ramón		1																		63																			4		3
San Ramón	1	1																	78	75																			1	8	2
San Ramón	1	1	1																22	21	4																		2	3	4	1
San Ramón	1	1	1	2															23	20	1						7	0.25											2	3	6	1						1	2
San Ramón	1	1		1															25	23							1												2	5	5							1
San Ramón	1	1	2	1															40	39	24	26					18												1	8	2	3	5					5
San Ramón		1	3																	30	14	17	17																4		8	2	2	4
San Ramón	1	1																	24	17																			2	4	3
San Ramón	1	1																	57	54																			1	2	3
San Ramón	1	1	1	2															37	23	2						9	0.5											1	5	3	1						1	2
San Ramón	1	1	1	1															28	33	6						4												2	4	5	2						2
San Ramón		1	1											1						47	17												78						5		2	4
San Ramón	1	1	1	1															46	36	17						15												2	3	2	4						4
San Ramón	1	1	1																57	44	18																		1	8	3	4
San Ramón	1	1	1	3															51	34	15						16	13	20										2	5	5	2						2	4
San Ramón		1	1																	79	60																		4		2	2
San Ramón	1	1		3															43	44							22	21	9										1	3	2							2	5
San Ramón	1																		56																				5	8
San Ramón	1	1	1	2															23	20	1						7	0.666667											2	3	6	1						1	2
San Ramón	1	1	1																68	67	25																		3	8	8	5
San Ramón	1	1		3															29	26							9	4	2										1	2	2							1	2
San Ramón	1	1																	54	56																			2	8	2
San Ramón	1	1	1	1															63	51	3						1												1	6	4	1						1
San Ramón	1	1	1																30	29	7																		2	8	8	2
San Ramón	1	1	2	1															43	42	25	11					21												2	5	5	5	5					6
San Ramón	1	1		1															21	20							2												2	4	4							1
San Ramón	1	1	1																63	59	22																		1	2	2	5
San Ramón	1	1		2															31	26							9	7											1	4	4							2	2
San Ramón	1	1		2															25	26							2	4											1	4	5							2	2
San Ramón	1	1	2																23	20	3	2																	5	5	5	2	2
San Ramón	1	1	2																23	39	18	12																	1	3	3	5	5
San Ramón	1	1	1																22	18	1																		1	5	4	1
San Ramón	1		1																40		9																		5	2		2
San Ramón	1	1	1																22	19	4																		3	4	5	1
San Ramón	1	1	1																40	34	4																		1	3	4	1
San Ramón	1	1																	22	17																			3	5	4
San José	1	1	2																47	42	20	12																	1	3	3	3	5
San José	1	1		2															38	30							11	6											1	3	3							2	2
San José	1	1	2										2						27	26	2	0.75											23	20					1	3	3	1	1
San José	1	1	1																79	70	45																		1	8	8	2
San José	1	1																	36	33																			1	2	3
San José	1	1																	56	50																			1	5	5
San José	1	1	2																44	42	19	10																	1	3	3	2	5
San José	1																		73																				4	8
San José	1	1	2																33	34	14	5																	1	2	3	2	4
San José	1	1																	53	52																			1	2	2
San José	1	1	3	3	1														59	47	32	29	30				19	18	9				2						2	2	2	2	2	2				3	3
San José	1	1	1	1	1														46	41	18						20						4						1	3	3	4						3
San José	1	1																	74	74																			1	2	2
San José	1	1		2															50	38							22	4											2	2	3							4	4
San José	1	1	1	1															47	45	22						21												1	3	2	6						6
San José	1	1	1	1															37	34	15						10												1	3	3	4						2
San José	1	1	3																46	42	17	17	9																2	2	5	3	5	5
San José	1	1	1																39	40	17																		2	2	2	5
San José	1	1																	71	65																			1	2	2
San José	1	1		1															74	77							41												1	8	8							3
San José	1	1																	84	83																			2	8	8
San José	1	1	2																48	36	17	7																	1	2	8	4	2
San José		1		2																35							11	5											5		2							2	2
San José	1	1	1	1															39	37	15						6												1	5	3	4						2
San José	1	1		2															35	34							7	1											1	3	3							2	1
San José	1	1	1	4															54	48	25						24	12	29	32									1	4	3	4						3	3
San José	1	1	2	2															36	32	8	27					11	6											1	3	3	3	3					2	2
San José	1	1	1	1															46	34	15						18												2	3	3	4						5
San José	1	1		3															30	28							9	6	4										1	4	3							2	2
San José	1	1	1																38	38	16																		1	3	3	4
San José	1	1	1																45	36	18																		1	3	3	4
San José	1	1	3	1															54	53	32	26	23				30												1	2	2	3	3	3				5
San José	1																		57																				7	2
San José	1	1	2	1															48	38	20	17					15												1	3	3	4	5					4
San José	1	1	1	2															49	39	11						19	17											1	3	3	2						4	5
San José	1	1		2															26	22							4	3											2	4	4							2	2
San José	1	1	1																52	45	7																		1	2	5	2
San José	1	1																	34	35																			2	2	2
San José	1	1	1	1															34	34	11						12												1	3	2	2						4
San José		1	1																	33	10																		5		2	2
San José	1	1		1															58	67							41												2	2	2							1
San José		1																		70																			5		2
San José	1	1																	63	60																			1	2	2
San José	1	1	1	1															43	38	5						18												1	2	3	2						4
San José	1	1											1		1				51	52													59	85					2	2	2
San José	1	1	1	1									1		1				45	39	12						15						89	37					1	2	2	4						4
San José	1	1																	66	58																			1	2	2
San José		1	3	1																50	33	20	11				16												4		2	2	3	8				4
San José		1	2	1																34	9	6					10												5		2	2	2					2
San José	1	1		3															30	29							10	7	4										2	3	3							2	2
San José		1	1																	26	10																		7		3	2
San José	1	1	1	2															28	28	2						3	11											2	3	3	1						1	2
San José	1	1	1																53	49	22																		1	3	3	3
San José	1	1																	48	41																			1	3	3
San José	1	1	2																23	22	4	1																	1	5	5	1	2
San José	1	1	1																35	38	17																		1	2	3	4
San José	1	1		1															21	18							1												2	4	3							1
San José	1	1	1																35	37	4																		1	2	4	4
San José	1	1	2	1															26	27	9	2					0.916667												2	2	4	1	2					1
San José	1	1	2																50	38	14	27																	1	2	2	3	3
San José	1	1	1																27	22	7																		1	3	2	2
San José	1	1				1													71	68													16						1	8	2
San José		1		1																32							18												5		3							4
San José	1	1																	70	66																			2	2	2
San José	1	1	1	1															29	33	12						5												2	3	3	2						2
San José	1	1																	44	42																			1	3	3
San José	1	1	1	2															27	23	7						3	0.25											1	3	4	2						1	1
San José	1	1		1															23	19							3												1	3	3							1
San José	1	1	1																50	48	10																		1	3	3	2
San José	1	1	2																30	31	4	0.916667																	2	3	3	1	2
San José	1	1		1															23	26							5												2	5	3							2
[truncated: 37 more columns]

## Sheet: Sheet 4
Neighborhood	Family composition								Age									Educational levels
	2.1.1. Husband	2.1.2. Wife	2.2.1. Sons	2.2.2. Daughters	2.8.1. Another male relative	2.8.2. Another female relative	2.9.2. Grandmothers	Gender	4.1. Husband age	4.2. Wife age	4.3.1. Age child 1	4.4.1. Daughter age 1	4.5.1. Age other 1	4.5.2. Age other 2	4.5.3. Age other 3	Age of the head of the household	10. Marital status	8.1. Educational level husband	8.2. Educational level wife	8.3.1. Educational level child 1	8.4.1. Educational level daughter 1	8.5.1. Educational level other 1	8.5.2. Educational level other 2	8.5.3. Educational level other 3	Educational level of the head of the household	26. Occupation of the Head of the Family
Santa Marianita	1	1	1	2				M	39	37	15	16				39	1	3	3	4	3				3	9
Santa Marianita	1	1	1					M	40	50	18					40	2	3	2	5					3	4
Santa Marianita		1			3	2		F		68			38	40	16	68	2		3			2	2	4	3	12
Santa Marianita		1						F		70						70	7		8						8	11
Santa Marianita	1	1		1				M	42	43		14				42	1	3	5		4				3	9
Santa Marianita	1	1	1	1				M	34	24	7	5				34	2	3	2	2	2				3	9
Santa Marianita	1	1	1	3				M	37	34	12	15				37	1	2	2	4	1				2	5
Santa Marianita	1	1	1	1				M	35	26	10	4				35	1	3	3	2	1				3	9
Santa Marianita	1	1	1					M	33	33	6					33	2	3	5	2					3	9
Santa Marianita	1			1				M	62			32				62	7	6			6				6	6
Santa Marianita	1	1	1					M	51	43	11					51	1	2	2	2					2	9
Santa Marianita	1	1						M	52	50						52	1	5	5						5	9
Santa Marianita	1	1	1	2			1	M	47	36	18	12	74			47	1	3	3	5	2	2			3	9
Santa Marianita					2			M					38	40		38	S/D					3	3		3	5
Santa Marianita	1	1	2					M	60	55	27					60	1	8	3	5					8	6
Santa Marianita	1	1		2				M	68	49		16				68	1	3	3		4				3	9
Santa Marianita		1	1					F		88	57					88	4		8	8					8	9
Santa Marianita	1	1		1				M	43	46		17				43	1	3	3		4				3	9
Santa Marianita	1	1	1					M	50	42	6					50	1	3	4	2					3	5
Santa Marianita		1	3					F		68	28					68	4		8	3					8	12
Santa Marianita	1	1	1	3				M	47	45	17	23				47	1	2	3	4	6				2	6
Santa Marianita		1	1					F		85	51					85	4		2	5					2	9
Santa Marianita		1						F		57			42	2		57	4		5			1	3		5	12
Santa Marianita	1	1		2				M	44	33		12				44	1	3	6		2				3	5
Santa Marianita	1	1		2				M	37	34		15				37	1	3	6		4				3	5
Santa Marianita	1	1	3					M	42	38	20					42	1	5	5	2					5	5
Santa Marianita	1	1	1	1				M	32	40	18	15				32	1	3	3	4	4				3	5
Santa Marianita	1	1		1				M	52	48		17				52	2	3	2		4				3	9
Santa Marianita		1	1	1				F		36	11	9				36	5		5	2	2				5	9
Santa Marianita	1	1	1	2				M	35	32	12	10				35	1	4	3	2	2				4	9
Santa Marianita	1	1	1	2				M	42	45	7	20				42	1	3	5	2	6				3	9
Santa Marianita		1						F		88			17			88	4		2			1			2	12
Santa Marianita	1	1	1	1				M	25	22	3	6				25	2	3	3	1	2				3	5
Santa Marianita		1						F		65						65	4		2						2	12
Santa Marianita	1	1	1	1				M	27	29	7	0.166667				27	2	2	3	2	1				2	5
Santa Marianita	1	1	2					M	30	24	7					30	1	4	3	2					4	9
Santa Marianita		1	1					F		35	0.166667					35	7		3	1					3	9
Santa Marianita	1	1	1	2				M	32	33	12	9				32	1	3	4	4	1				3	9
Santa Marianita	1	1	2					M	32	26	8					32	1	6	5	2					6	9
Santa Marianita	1	1	1	1				M	33	33	10	4				33	1	5	6	3	3				5	8
Santa Marianita	1	1	2	1				M	31	29	10	4				31	1	3	3	1	2				3	9
Santa Marianita	1	1	2					M	37	33	12					37	1	5	3	1					5	7
Santa Marianita	1	1	2	1				M	29	29	8	0.333333				29	1	5	5	1	1				5	9
Santa Marianita	1	1	3					M	35	35	10					35	2	3	3	1					3	5
Santa Marianita	1	1						M	75	60			12			75	1	2	3			2			2	9
Santa Marianita	1	1		1				M	65	52		31				65	2	3	2		3				3	9
Santa Marianita	1	1	1	1				M	57	56	20	26				57	1	8	8	3	3				8	9
Santa Marianita	1	1	2	1				M	62	52	17	19				62	1	2	8	2	3				2	9
Santa Marianita	1	1	2	2				M	51	52	16	28	3			51	1	6	6	3	5	1			6	1
Santa Marianita	1	1		2				M	28	28		7				28	1	3	3		1				3	9
Santa Marianita	1		1					M	86		46					86	6	8		3					8	11
Santa Marianita	1	1		2				M	42	37		16				42	1	2	4		2				2	9
Santa Marianita	1	1	1					M	67	59	27					67	1	4	4	6					4	7
Santa Marianita	1	1	1					M	36	34	17					36	1	5	3	5					5	3
Santa Marianita	1	1		1				M	44	47		16				44	1	3	4		4				3	9
Santa Marianita	1	1						M	74	63						74	1	8	8						8	9
Santa Marianita	1	1	1	2				M	45	42	10	18				45	1	3	3	2	2				3	9
Santa Marianita	1	1	1					M	84	84	44					84	2	2	2	2					2	11
Santa Marianita	1	1						M	84	70						84	1	8	2						8	11
Santa Marianita	1	1	2					M	46	45	18					46	1	3	3	4					3	5
Santa Marianita	1	1	1					M	40	38	4					40	2	4	5	2					4	5
Santa Marianita	1	1	1	1				M	43	48	12	17				43	1	8	2	3	5				8	9
Santa Marianita	1	1	3					M	34	29	11					34	2	3	4	2					3	1
Santa Marianita	1	1	1	3				M	73	73	32	41				73	1	2	3	5	3				2	5
Santa Marianita		1						F		76						76	6		8						8	9
Santa Marianita	1	1	2	1				M	39	38	14	12				39	1	2	2	3	3				2	5
Santa Marianita	1		1					M	78		48					78	4	8		3					8	12
Santa Marianita	1	1	1					M	39	38	19					39	1	3	3	6					3	5
Santa Marianita	1		1					M	80		22					80	4	8		2					8	12
Santa Marianita	1	1	1	1				M	36	52	21	13	12			36	2	3	4		4	4			3	9
Santa Marianita	1	1	2					M	47	37	20					47	1	5	5	5					5	8
Santa Marianita	1	1						M	40	50						40	2	2	3						2	5
Santa Marianita	1	1	1					M	67	47	15					67	2	2	3	4					2	9
Santa Marianita	1							M	32							32	7	4							4	9
Santa Marianita	1	1	1	1				M	38	30	1	11				38	1	3	3	1	2				3	9
Santa Marianita	1	1	1	1				M	35	33	6	13				35	2	3	5	2	4				3	5
Santa Marianita	1	1	1					M	32	25	1					32	2	6	6	1					6	3
Santa Marianita	1	1						M	54	75						54	1	2	2						2	9
Santa Marianita	1	1	3					M	38	37	6					38	1	3	3	2					3	9
Santa Marianita	1	1	1					M	62	54	18					62	1	3	3	5					3	9
Santa Marianita	1	1		2				M	35	37		10				35	1	3	3		1				3	5
Santa Marianita	1		1					M	63		30					63	5	2		5					2	9
Santa Marianita	1	1		1				M	25	24		2				25	2	4	3		1				4	9
Santa Marianita	1	1	1					M	21	18	1					21	2	5	5	1					5	9
Santa Marianita		1	1	1				F		67	40	44	3			67	4		2	6	2	1			2	5
Santa Marianita							1	F					68	18		68	S/D					2	5		2	12
Santa Marianita	1							M	53							53	6	2							2	9
Santa Marianita	1	1	2	1				M	34	32	15	12				34	2	3	2	3	3				3	5
Santa Marianita	1	1		4				M	42	36		17				42	7	2	3		4				2	9
Santa Marianita	1							M	65							65	2	2							2	5
Santa Marianita	1		2	1				M	57		22	17				57	7	8		4	4				8	9
Santa Marianita	1							M	67							67	6	8							8	9
Santa Marianita	1							M	50							50	7	2							2	9
Santa Marianita				2				F				27				27	S/D				4				4	9
Santa Marianita	1	1		3				M	39	26		9				39	2	3	3		2				3	9
Santa Marianita	1	1		2				M	54	45		25				54	1	2	2		6				2	5
Santa Marianita	1	1	1	1				M	28	29	1	8				28	1	4	5	1	2				4	5
Santa Marianita	1	1	1					M	40	32	7					40	2	3	3	2					3	9
Santa Marianita	1	1	2	1				M	42	40	19	5				42	1	3	3	4	2				3	8
Santa Marianita	1							M	85							85	7	8							8	11
Santa Marianita		1						F		64			20			64	5		8			4			8	9
Santa Marianita	1	1	2	1				M	35	36	12	7				35	2	4	2	2	2				4	3
Santa Marianita	1	1						M	65	61			14			65	2	6	4			4			6	9
Santa Marianita	1	1						M	73	61						73	1	2	2						2	12
Santa Marianita	1	1		1				M	28	24		5				28	1	3	5		2				3	9
Santa Marianita	1	1	3					M	43	38	15					43	1	3	5	4					3	9
Santa Marianita	1	1						M	82	91						82	2	2	2						2	11
Santa Marianita	1	1	1					M	66	65	17					66	1	2	2	4					2	9
Santa Marianita	1	1		1				M	73	67		30				73	1	8	8		2				8	9
Santa Marianita	1	1	1					M	70	70	43					70	1	2	8	3					2	9
Santa Marianita	1	1	2					M	26	24	6					26	1	5	5	1					5	9
Santa Marianita	1							M	35							35	7	5							5	1
Santa Marianita		1	1	3				F		46	28	18				46	5		3	4	2				3	9
Santa Marianita	1	1	1					M	73	56	31					73	1	8	8	6					8	9
Santa Marianita	1	1	2	1				M	26	27	9	1				26	2	5	5	2	1				5	9
Santa Marianita	1	1	1	1				M	29	30	9	4				29	1	4	3	2	2				4	9
Santa Marianita	1	1						M	61	60			11			61	1	8	2			2			8	9
Santa Marianita		1						F		51						51	7		3						3	9
Santa Marianita	1	1	1					M	53	52	19					53	1	2	3	5					2	9
Santa Marianita	1	1	2	1	1	1		M	55	49	34	18	80	78	67	55	1	4	3	6	5	2	2	2	4	3
Santa Marianita	1	1						M	67	59						67	1	3	3						3	9
Santa Marianita	1	1	1	1				M	68	51	24	29	4			68	1	3	3	5	5	2			3	9
Santa Marianita	1	1	1	1				M	46	41	18	17				46	1	5	3	5	4				5	9
Santa Marianita	1	1	2	1				M	54	50	23	22				54	1	3	2	5	5				3	9
Santa Marianita	1	1	1	3				M	37	38	14	18				37	2	5	3		2				5	8
Santa Marianita		1	1	2				F		36	13	18				36	5		5	3	2				5	9
Santa Marianita	1	1	1	2				M	34	28	6	11				34	1	3	3	2	1				3	9
Santa Marianita	1	1			1			M	78	68			19			78	1	2	2			5			2	11
Santa Marianita		1						F		53			10			53	5		4			2			4	5
Santa Marianita	1	1	2	1				M	40	35	10	14				40	2	5	3	2	4				5	5
Santa Marianita	1	1	1					M	71	73	42					71	1	2	2	2					2	9
Santa Marianita	1	1	2	2				M	78	61	21	25				78	1	8	8	3	5				8	9
Santa Marianita	1	1						M	60	48						60	1	3	3						3	12
Santa Marianita	1	1	1	2				M	30	28	7	10				30	1	4	4	2	1				4	9
Santa Marianita	1	1		1				M	42	36		1				42	2	5	5		1				5	5
Santa Marianita	1	1	1					M	21	20	1					21	2	3	5	1					3	9
Santa Marianita	1	1		1				M	74	64		31	9			74	1	2	2		3	2			2	9
Santa Marianita	1	1	1	1				M	35	26	12	8				35	1	3	3	2	2				3	5
Santa Marianita	1	1				1		M	52	55			77			52	2	2	2			8			2	9
Santa Marianita	1	1						M	29	45						29	7	4	8						4	9
Santa Marianita	1	1	2	1				M	84	52	19	23				84	1	8	3	5	6				8	11
Santa Marianita	1	1	1	1				M	28	24	9	7				28	1	6	6	2	2				6	9
Santa Marianita	1	1	1					M	54	49	15					54	1	3	2	4					3	9
Santa Marianita	1	1		2				M	36	29		9				36	1	3	6		2				3	5
Santa Marianita		1						F		53						53	7		3						3	9
Santa Marianita	1	1	1	1				M	28	29	8	3				28	2	4	3	2	2				4	5
Santa Marianita	1	1	2	1				M	62	59	39	17				62	1	2	2	3	4				2	9
Santa Marianita		1		1				F		32		7				32	7		4		2				4	9
Santa Marianita		1	1					F		54	29					54	6		3	5					3	11
Santa Marianita		1	1					F		32	7					32	5		4	3					4	9
Santa Marianita	1	1	1	2				M	59	53	25	24				59	1	3	3	5	5				3	5
Santa Marianita	1	1	1					M	29	25	6					29	1	5	5	2					5	5
Santa Marianita	1	1						M	62	60						62	1	2	2						2	12
Santa Marianita	1	1	1					M	37	26	5					37	2	3	5	2					3	5
Santa Marianita	1	1		1				M	32	28		8				32	2	3	5		2				3	5
Santa Marianita	1	1	1					M	45	45	12					45	1	3	3	4					3	8
Santa Marianita	1	1	1	2				M	21	21	3	6				21	2	5	5	2	1				5	9
Santa Marianita	1	1	1	1				M	28	25	2	5				28	1	5	5	2	2				5	9
Santa Marianita	1	1						M	61	55						61	2	2	3						2	5
Santa Marianita	1	1	2					M	44	36	19					44	2	5	4	3					5	9
Santa Marianita	1	1	2					M	37	34	10					37	2	2	3	2					2	9
San Juan		1	1	1				F		43	7	21				43	4		3	2	5				3	12
San Juan	1	1	2					M	26	27	0.583333					26	2	6	6	1					6	7
San Juan	1	1	1	1				M	35	32	13	7				35	1	5	3	4	2				5	5
San Juan	1	1	2					M	48	48	17					48	2	3	3	3					3	9
San Juan	1	1	1					M	28	24	4		80			28	1	5	5	2		2			5	9
San Juan	1	1	1					M	39	40	18					39	1	3	3	4					3	9
San Juan	1	1	2	1				M	48	38	19	21				48	1	2	2	2	5				2	9
San Juan	1	1	2					M	60	61	28					60	1	3	3	5					3	9
San Juan	1	1	1		1			M	26	19	1		49			26	2	4	4	1		4			4	11
San Juan	1		2					M	85		53					85	4	2		2					2	12
San Juan	1	1	2					M	45	39	22					45	1	2	3	5					2	9
San Juan	1	1	1	2				M	38	33	4	12				38	1	8	8	2	2				8	9
San Juan	1	1	2	2				M	70	65	36	28				70	1	8	8	3	3				8	9
San Juan		1	2	2				F		56	33	26	32			56	4		2	3	4	3			2	9
San Juan	1	1	1	2				M	49	43	15	20				49	1	3	3	2	4				3	9
San Juan		1		1	1			F		74		33	3	52		74	5		2		3	1	2		2	5
San Juan	1	1						M	74	73						74	1	3	3						3	12
San Juan	1	1	1	1	1			M	40	31	9	1	84			40	2	3	3	2	1	2			3	5
San Juan	1	1		1				M	32	26		4				32	1	5	5		2				5	5
San Juan		1		2				F		41		13				41	5		3		4				3	5
San Juan	1	1		2				M	53	50		15				53	2	3	3		4				3	9
San Juan	1	1						M	60	59						60	1	3	3						3	9
San Juan		1	1			1		F		47	5		43	33		47	5		3	2		3	3		3	11
San Juan	1	1						M	73	60						73	1	2	3						2	12
San Juan	1	1	3					M	39	41	18					39	1	3	3	5					3	3
San Juan		1	1					F		46	14					46	5		3	4					3	9
San Juan	1		1	1				M	84		40	38	20			84	4	2		3	3	4			2	12
San Juan	1							M	82							82	4	8							8	12
San Juan	1	1						M	68	60						68	1	2	2						2	12
San Juan	1	1	4	1	1			M	55	50	32	30	52			55	1	3	3	5	5	5			3	11
San Juan		1						F		58						58	6		3						3	12
San Juan	1	1	1	1	1			M	33	30	2	11	34			33	1	3	3	1	1	3			3	9
San Juan		1	1					F		54	35		20			54	5		3	5		5			3	12
San Juan	1	1		2		1		M	27	22		2	46			27	1	5	5		1	2			5	5
San Juan		1	4					F		48	23					48	5		2	3					2	9
San Juan	1	1	2		1			M	67	50	24		72			67	1	2	2	5		2			2	11
San Juan	1	1		1				M	22	19		3				22	1	5	4		1				5	5
San Juan	1	1	2	1				M	39	34	10	13				39	2	4	5	3	4				4	9
San Juan	1	1	1					M	43	42	20		72			43	1	8	3	5		8			8	9
San Juan	1	1	1	1				M	23	24	1	6				23	2	5	4	1	2				5	9
San Juan	1	1	1	2				M	33	28	8	10				33	1	3	3	2	1				3	9
San Juan	1	1	1					M	86	56	25					86	1	8	2	3					8	11
San Juan	1	1						M	48	48						48	2	2	3						2	5
San Juan	1	1	2	2				M	39	34	12	15				39	1	3	2	1	3				3	9
San Juan	1	1	1					M	31	31	12					31	1	3	3	4					3	9
San Juan	1	1	1	1				M	36	34	11	12				36	1	2	3	4	4				2	9
San Juan	1	1	2	1				M	31	37	5	10				31	1	3	3	1	2				3	9
San Juan	1	1						M	80	76						80	1	2	2						2	11
San Juan	1	1	1	2				M	37	37	8	3				37	1	3	5		1				3	9
San Juan	1	1	3					M	43	44	22		78			43	1	3	3	4		3			3	9
San Juan	1	1	2					M	37	21	5					37	2	4	5	2					4	9
San Juan		1	1					F		37	19					37	5		5	4					5	2
San Juan	1	1	1	1				M	33	35	6	1				33	2	3	2	2	1				3	8
San Juan		1		1				F		79		23				79	4		2		5				2	3
San Juan	1	1	1					M	52	52	24					52	1	3	3	5					3	5
San Juan	1	1		1				M	26	24		4				26	1	5	3		1				5	9
San Juan	1	1	1	2				M	41	40	20	12	19			41	1	3	3	5	4	6			3	9
San Juan	1	1	1	2				M	40	37	9	12				40	1	2	3	2	4				2	5
San Juan	1	1						M	55	55						55	1	3	3						3	9
San Juan		1	2	1			1	F		31	11	9	47			31	4		4	2	2	2			4	9
San Juan		1	2	1				F		32	14	7				32	5		5	5	3				5	9
San Juan	1	1	1	1				M	40	39	10	14				40	1	3	3	4	4				3	7
San Juan	1	1		1				M	50	49		16				50	1	3	3		4				3	9
San Juan	1	1	1	1				M	31	30	6	13				31	1	3	3	2	4				3	9
San Juan	1	1	2					M	31	26	8					31	1	3	3	2					3	5
San Juan	1	1						M	48	42						48	1	3	3						3	6
San Juan	1	1	1	1				M	40	37	17	12				40	1	3	3	4	4				3	6
San Juan	1	1	3					M	37	41	14					37	1	3	3	4					3	5
San Juan	1	1	1	2				M	47	46	14	20				47	1	3	2	4	6				3	9
San Juan	1	1	1					M	36	32	0.583333					36	2	3	3	1					3	5
San Juan	1	1	2					M	83	82	50					83	1	5	5	5					5	9
San Juan	1	1		1				M	63	59		28	29	6		63	1	2	2		3	3	2		2	9
San Juan	1	1	1					M	38	28	7					38	1	5	3	2					5	9
San Juan	1	1		1				M	28	27		2				28	1	5	5		1				5	9
San Juan	1	1	1	1				M	22	26	0.833333	6	92			22	1	3	3	1	2	4			3	9
San Juan	1	1						M	53	51						53	1	2	2						2	5
San Juan	1	1	1	2				M	32	30	5	10				32	1	3	3	2	1				3	9
San Juan	1	1	2					M	28	29	2					28	1	5	3	1					5	5
San Juan		1	2					F		24	6					24	6		5	1					5	11
San Juan		1	3	1				F		43	26	6				43	4		5	3	2				5	9
San Juan	1	1		2				M	34	31		7				34	1	3	3		2				3	5
San Juan		1		3				F		33		15				33	5		4		1				4	9
San Juan		1	1	2				F		32	15	11				32	5		4	4	2				4	9
San Juan	1	1	1	1				M	33	31	10	6				33	1	4	4	2	2				4	9
San Juan	1	1	1	2				M	41	45	19	16				41	1	3	4	5	4				3	9
San Juan		1	2	1				F		33	17	13				33	5		2	1	4				2	9
San Juan		1						F		70						70	7		2						2	12
San Juan	1	1		1				M	53	51		20				53	1	2	3		5				2	9
San Juan	1	1	1	1				M	29	28	1	8				29	1	4	5	1	2				4	5
San Juan	1	1		1				M	32	26		5				32	1	5	5		2				5	9
San Juan	1	1		1				M	33	29		1				33	2	5	2		1				5	5
San Juan	1	1	1	2				M	41	28	9	5				41	1	3	3	2	1				3	5
San Juan	1		2					M	88		38					88	4	2		2					2	12
San Juan	1	1	2					M	50	43	13					50	1	2	2	3					2	9
San Juan	1	1	1					M	56	60	27					56	2	3	2	5					3	6
San Juan	1	1	1	1				M	39	39	11	3				39	1	3	4	2	1				3	9
San Juan		1		1				F		80		46	19	22		80	4		2		8	5	5		2	12
San Juan	1	1	1	1				M	38	27	5	14				38	1	3	3	2	4				3	9
San Juan	1	1	3					M	37	38	14					37	1	3	4	4					3	6
San Juan		1	3					F		36	20					36	5		2	2					2	9
San Juan	1	1	3					M	66	62	30					66	1	2	2	5					2	9
San Juan	1	1	1	1				M	43	43	11	17				43	1	3	4	1	2				3	9
San Juan	1	1	2	1				M	72	69	28	30				72	1	2	2	3	1				2	11
San Juan	1	1		1				M	36	32		4				36	1	3	4		2				3	9
San Juan	1	1	2	1		1		M	37	36	16	10	78			37	1	2	2	4	3	2			2	6
San Juan	1							M	74							74	4	2							2	12
San Juan		1		3				F		42		21				42	5		3		4				3	5
San Juan	1	1	1	2	1	1		M	39	37	8	14	39	40		39	1	2	2	2	3	2	2		2	9
San Juan	1	1		1				M	28	20		2				28	2	3	3		1				3	9
San Juan	1	1	2	1				M	28	23	6	8				28	1	2	4	1	2				2	9
San Juan				1	1			F				41	80			41	4				3	2			3	11
San Juan	1	1		1				M	48	46		15				48	1	3	3		4				3	7
San Juan	1							M	71							71	7	2							2	9
San Juan			1					M			60					60	S/D			2					2	9
San Juan	1	1		2				M	61	40		7				61	2	2	2		2				2	7
San Juan			1			1		M			26		83			26	7			3		2			3	4
San Juan	1	1		2				M	30	27		5				30	1	3	4		1				3	9
San Juan	1	1	2	1				M	55	55	12	25				55	1	2	3	2	4				2	9
San Juan	1		1					M	42		20					42	6	6		5					6	5
San Juan	1	1		1				M	50	38		13				50	1	2	3		4				2	9
San Juan	1		2					M	82		50					82	6	2		2					2	12
San Juan	1	1				1		M	28	28			52			28	1	s/d							s/d	9
San Juan	1	1	1	1				M	49	41	14	23	0.333333			49	1	2	5	4	6	1			2	7
San Juan	1	1						M	58	55						58	1	3	3						3	7
San Juan	1							M	83							83	1	8							8	11
San Juan	1	1	1	2				M	41	37	19	13				41	1	2	2	4	1				2	9
San Juan	1	1	1	2				M	57	45	19	17				57	2	2	4	4	3				2	5
San Juan	1	1	2	1				M	37	37	12	10				37	1	8	8	3	2				8	9
San Juan		1		1				F		51		30	3			51	S/D		8		2	1			8	9
San Juan	1	1		2				M	42	33		13				42	2	2	2		2				2	8
San Juan		1	2					F		68	45					68	4		8	4					8	9
San Juan	1	1	3	2				M	44	43	16	21				44	1	2	8	1	1				2	9
San Juan	1	1	1	1				M	38	31	4	2				38	1	3	3	1	1				3	5
San Juan	1	1		4				M	55	48		30				55	1	2	3		7				2	5
San Juan	1	1	4	1				M	55	42	22	9	16			55	2	4	3	5	2	4			4	9
San Juan	1	1		1				M	27	27		7	46			27	1	3	3		2	8			3	5
San Juan	1	1		1				M	23	24		6				23	2	3	2		2				3	9
San Juan	1	1	1	3	1			M	44	34	12	16	78			44	1	2	2	4	2	2			2	5
San Juan	1	1		2				M	37	35		12				37	1	3	3		3				3	5
San Juan	1	1	3	1				M	53	52	32	22				53	1	3	3	3	5				3	9
San Juan	1	1	1					M	50	43	14					50	1	2	3	4					2	9
San Juan	1	1	1	1		1		M	43	42	20	18	63			43	1	3	3	5	5	3			3	5
San Juan	1	1						M	59	57						59	1	2	2						2	9
San Juan	1	1						M	48	47						48	2	2	2						2	9
San Juan	1	1	2	1				M	36	30	12	15				36	1	5	3	4	4				5	9
San Juan	1	1	2					M	53	52	38					53	1	2	2	2					2	9
San Juan	1	1	2	1				M	34	36	3	10				34	2	3	3	1	3				3	9
San Juan	1	1	1	1				M	46	46	16	17				46	2	2	5	4	4				2	5
San Juan		1	1					F		47	20					47	4		3	6					3	9
San Juan	1	1	1					M	27	27	4					27	2	5	5	2					5	7
San Juan	1	1	1	1				M	52	48	10	18				52	1	3	2	3	5				3	9
San Juan	1	1	2					M	41	34	10					41	1	3	3	1					3	11
San Juan						1	1	F					13	78	65	65	S/D					2	2	4	4	9
San Juan	1	1	1					M	26	26	8					26	1	4	5	2					4	9
San Juan	1	1	2					M	28	23	1					28	1	5	4	1					5	9
San Juan	1	1	2					M	30	32	7					30	1	3	3	2					3	5
San Juan	1	1	1	2				M	43	43	16	20				43	1	3	3	5	6				3	5
San Juan	1	1						M	26	21			65			26	2	5	5			2			5	5
San Juan	1	1						M	61	57						61	1	2	3						2	9
San Juan	1	1	1	1				M	29	25	2	6				29	1	5	5	1	2				5	9
San Juan	1	1			1			M	67	62			52			67	1	8	3			2			8	12
San Juan	1	1		1				M	64	55		30				64	2	8	3		8				8	12
San Juan	1	1	2	1	1	1		M	42	38	13	19	52	48		42	1	3	2	3	5	5	5		3	9
San Juan	1	1		1				M	37	35		16				37	1	3	3		6				3	5
San Juan	1	1		1				M	54	52		19				54	1	2	3		5				2	5
San Juan		1	3	1				F		86	60	60				86	4		2	2	3				2	12
San Juan	1	1						M	53	53			10			53	1	3	3			2			3	11
San Juan	1	1						M	60	44						60	2	2	3						2	9
San Juan			2					M			20					20	7			3					3	5
San Juan	1	1	2					M	26	25	6					26	1	5	5	1					5	9
San Juan	1	1	2	1				M	40	34	17	11				40	1	3	3	1	3				3	9
San Juan	1	1	2					M	41	37	8					41	1	3	3	2					3	9
San Juan		1	3	1				F		74	51	39				74	5		2	3	3				2	11
San Juan	1	1	1					M	24	21	1					24	2	3	3	1					3	9
San Juan	1	1	1					M	53	53	27					53	1	2	3	4					2	9
San Juan	1	1	1					M	24	22	0.166667					24	2	3	5	1					3	9
San Juan	1	1	1	1				M	49	45	9	12				49	1	3	3	3	4				3	9
San Juan	1	1	2					M	50	45	14					50	2	3	3	5					3	9
San Juan	1	1	1	1				M	36	27	9	0.166667	58			36	2	3	3	2	1	3			3	9
San Juan	1	1	2					M	44	46	18					44	1	3	3	5					3	5
San Juan	1	1	1	2				M	64	54	17	34				64	1	3	3	4	4				3	7
San Juan	1	1	1	1				M	33	34	4	8				33	1	4	4	2	2				4	9
San Juan	1	1		1				M	53	44		10				53	1	3	3		2				3	9
San Juan	1	1	1	1		1		M	55	51	23	10	35			55	1	5	3	5	2	6			5	9
San Juan	1	1		2				M	41	34		14				41	1	3	3		2				3	9
San Juan	1	1		1			1	M	41	41		4	83			41	1	5	5		2	2			5	4
San Juan	1	1	1	2				M	30	30	1	13				30	1	3	3	1	2				3	5
San Juan		1	2					F		58	20					58	7		2	6					2	12
San Juan	1	1		2				M	45	42		19				45	2	3	3		5				3	5
San Juan	1	1	1					M	58	56	23					58	1	3	2	5					3	9
San Juan	1	1	1					M	33	31	10					33	1	3	3	2					3	9
San Juan		1		1			1	F		28		10	44			28	6		2		2	2			2	11
San Juan	1	1	2					M	60	46	24					60	1	2	2	5					2	9
San Juan	1		1					M	44		8					44	5	5		3					5	9
San Juan	1	1	1	1				M	27	24	1	4				27	1	5	5	1	2				5	9
San Juan	1	1	1	1				M	26	24	3	4				26	1	5	5	1	2				5	9
San Juan	1	1	1	1				M	40	38	15	16				40	1	3	3	5	5				3	9
San Juan	1	1	1	1				M	39	35	5	8				39	1	3	3	1	3				3	9
San Juan	1	1	1	1				M	27	21	6	12				27	1	4	4	2	3				4	9
San Juan	1	1	2	1				M	54	51	31	32				54	1	2	2	2	5				2	9
San Juan		1	2	1				F		31	14	7				31	5		4	4	2				4	9
San Juan	1					1		M	38				42			38	6	2				2			2	9
San Juan	1	1	1	2				M	37	22	14	9				37	1	2	2	2	2				2	9
San Juan	1	1	1	1				M	31	31	13	9				31	2	4	4	2	2				4	9
San Juan	1	1						M	69	54						69	1	3	3						3	9
San Juan	1	1	1					M	22	25	3					22	1	5	5	1					5	9
San Juan	1	1	1					M	52	51	11					52	1	3	3	4					3	9
San Juan		1	1					F		69	44					69	4		2	4					2	11
San Juan	1	1	2					M	48	34	6					48	1	4	4	2					4	9
San Juan	1	1	2	1				M	34	32	16	8				34	1	3	3	5	5				3	9
San Juan	1	1		1				M	70	64		44				70	1	3	2		3				3	11
San Juan		1	1		1			F		55	17		50			55	4		2	2		2			2	9
San Juan	1	1	2	1				M	36	34	10	17				36	2	3	3	2	4				3	9
San Juan	1	1						M	66	62						66	1	2	2						2	5
San Juan	1	1	1	2				M	42	41	13	19				42	1	2	2	2	3				2	7
San Juan	1	1		1				M	42	50		16				42	1	2	3		2				2	9
San Juan		1		1				F		21		6				21	7		4		2				4	11
San Juan	1	1		1				M	50	47		20				50	2	2	2		6				2	9
San Juan	1	1	2					M	28	29	7					28	1	4	3	1					4	9
San Juan	1	1	1					M	43	38	20					43	1	4	2	5					4	5
San Juan	1	1						M	16	14						16	2	4	4						4	11
San Juan	1	1		1				M	43	43		14				43	1	3	2		4				3	5
San Juan	1	1						M	19	17						19	2	5	5						5	5
San Juan	1	1	1	2			1	M	38	35	12	9	79			38	1	3	3	4	2	2			3	5
San Juan	1	1	2	1				M	40	35	15	17				40	1	3	3	2	4				3	9
San Juan	1	1						M	76	75						76	1	2	2						2	9
San Juan						1		F					28	29		28	2					5	5		5	9
San Juan	1	1	1	1				M	43	40	7	21				43	1	3	3	2	5				3	5
San Juan	1	1	1					M	45	45	2					45	1	5	5	2					5	9
San Juan	1		1	1				M	65		45	40				65	4	5		5	5				5	9
San Juan	1	1						M	52	50						52	1	2	3						2	9
San Juan	1	1	1					M	23	23	2					23	2	5	5	1					5	9
San Juan	1	1	1	1				M	76	58	40	23				76	1	2	3	5	5				2	11
San Juan	1	1						M	25	18						25	2	5	4						5	9
San Juan	1	1						M	84	80						84	1	8	8						8	12
San Juan		1	3					F		38	13					38	5		3	2					3	9
San Juan	1	1						M	70	50						70	1	2	2						2	9
San Juan	1	1	1	1				M	40	35	11	8				40	1	2	2	4	2				2	6
San Juan	1	1						M	55	52						55	1	2	2						2	9
San Juan	1	1	1	2				M	34	32	10	8				34	2	3	3	2	1				3	9
San Juan	1	1						M	73	67			7			73	1	3	3			1			3	9
San Juan	1	1		2	1	2		M	40	40		20	25	27	4	40	2	5	3		2	1	5	5	5	5
San Juan	1	1	1					M	46	40	6					46	2	3	3	2					3	11
San Juan	1	1	1					M	22	18	1					22	2	5	4	1					5	9
San Juan	1	1		1				M	40	38		25				40	1	3	3		6				3	9
San Juan	1	1		1				M	24	22		5				24	1	3	5		2				3	11
San Juan	1	1	2					M	60	61	20					60	1	3	3	5					3	5
San Juan	1	1		2				M	39	37		9				39	1	3	3		2				3	5
San Juan	1	1	1	1				M	63	49	11	21				63	1	4	4	4	5				4	9
San Juan	1	1		1				M	23	20		8				23	1	3	5		2				3	5
San Juan	1	1	2					M	49	45	8					49	2	3	3	2					3	5
San Juan	1	1		1				M	19	20		0.333333				19	1	5	3		1				5	9
San Juan	1	1	2					M	56	46	18					56	2	2	2	5					2	9
San Juan	1	1	1					M	24	22	3					24	1	5	5	1					5	9
San Juan		1	1					F		57	18					57	2		2	5					2	9
San Juan	1	1	2	1				M	26	28	11	5				26	2	5	5	1	2				5	9
San Juan	1	1	1	3				M	54	56	10	20				54	2	5	5	2	3				5	9
San Juan	1	1						M	74	70						74	1	3	3						3	12
San Juan	1	1	1	1				M	35	36	4	12				35	1	3	3	2	2				3	8
San Juan		1		1				F		74		52				74	4		2		2				2	9
San Juan	1	1	2	1				M	45	45	17	8				45	1	5	6	3	2				5	5
San Juan		1	1					F		60	20					60	5		3	4					3	9
San Juan		1	1	1				F		31	12	10				31	5		4	2	2				4	5
San Juan		1	1	1				F		68	46	39				68	4		2	5	2				2	12
San Juan	1	1	2					M	32	30	6					32	1	5	3	2					5	9
San Juan	1	1	2	1				M	48	50	22	20				48	2	3	3	4	5				3	9
San Juan	1	1		2				M	21	20		5				21	2	3	4		1				3	9
San Juan	1	1						M	63	54						63	2	2	2						2	5
San Juan	1	1		1				M	19	16		1				19	2	5	4		1				5	5
San Juan						1		F					68	30		30	5					3	2		2	9
San Juan		1	1					F		46	20					46	5		3	5					3	9
San Juan	1	1	2	2				M	38	37	15	16				38	1	3	3	3	2				3	5
San Juan		1						F		85						85	4		2						2	12
San Juan	1	1						M	48	48						48	2	2	3						2	9
San Juan	1	1						M	22	30						22	1	3	3						3	9
San Juan	1	1	1	1				M	25	23	5	10				25	2	2	2	1	2				2	9
San Juan	1	1						M	45	35						45	1	2	2						2	11
San Juan	1	1						M	27	25						27	2	2	2						2	9
San Juan	1	1	1					M	60	50	15					60	2	2	3	4					2	9
San Juan	1	1	1	1				M	42	29	6	3				42	1	3	3	2	2				3	9
San Juan	1	1		2				M	23	20		4				23	2	3	5		1				3	9
San Juan		1		2				F		34		10				34	5		5		2				5	7
San Juan	1	1						M	17	17			66			17	2	4	4			2			4	12
San Juan	1	1	1	1				M	36	36	15	6				36	2	5	5	5	2				5	9
San Juan	1	1		1				M	50	42		16				50	1	2	3		3				2	5
San Juan	1	1		1				M	23	20		1				23	1	5	5		1				5	5
San Juan	1	1	1					M	23	16	1					23	2	5	4	1					5	5
San Juan	1	1		1				M	19	18		0.916667				19	2	5	4		1				5	5
San Juan	1	1	2					M	36	38	13					36	1	2	3	4					2	9
San Juan		1				1		F		73			68			73	6		3			3			3	9
San Juan		1						F		40			12			40	4		3			4			3	9
San Juan		1			1			F		50			40			50	6		3			5			3	5
San Juan	1	1		2				M	42	46		14				42	1	5	3		2				5	11
San Juan	1	1	2	1				M	47	41	22	23	0.333333			47	1	3	5	4	5	1			3	8
San Juan	1	1	2	2				M	60	52	21	23				60	1	3	3	1	5				3	5
Valle Claro	1	1		2				M	45	38		17				45	1	5	5		4				5	3
Valle Claro	1		3	5				M	56		12	20	17			56	4	3		4	4	5			3	9
Valle Claro	1	1	1	1				M	32	33	5	14				32	1	5	6	2	4				5	5
Valle Claro	1	1	1					M	54	55	26					54	1	3	2	6					3	9
Valle Claro	1							M	58							58	5	5							5	12
Valle Claro		1	2					F		44	20					44	S/D		3	3					3	5
Valle Claro	1	1	1					M	79	80	53					79	2	3	3	3					3	5
Valle Claro	1	1	1	1				M	40	39	14	1				40	1	4	3	2	1				4	5
Valle Claro	1	1	2	1				M	49	39	23	18				49	2	2	5	3	3				2	9
Valle Claro	1	1	1	1				M	58	55	27	24				58	1	2	2	5	5				2	9
Valle Claro	1	1	2					M	60	38	18					60	1	2	2	4					2	9
Valle Claro		1						F		85						85	4		2						2	12
Valle Claro	1	1	4					M	41	42	22		25	5		41	1	2	3	4		1	4		2	5
Valle Claro	1	1						M	52	46						52	1	3	3						3	5
Valle Claro		1		2				F		28		11				28	6		3		2				3	9
Valle Claro	1	1	1					M	24	20	4					24	1	4	4	2					4	5
Valle Claro	1	1	1					M	30	27	7					30	1	3	3	2					3	9
Valle Claro		1	1	1				F		75	50	35	15	12		75	1		3	3	2	2	2		3	7
Valle Claro		1	1	2				F		40	12	13				40	5		2	2	2				2	9
Valle Claro	1	1	1					M	40	48	20					40	2	2	2	6					2	9
Valle Claro		1	1	3	1			F		68	20	26	58			68	1		2	5	5	2			2	11
Valle Claro	1	1	2	1				M	41	38	11	0.5				41	1	3	3	2	1				3	9
Valle Claro		1		1				F		48		29	1			48	5		3		5	1			3	9
Valle Claro	1	1	1	1				M	48	37	12	16				48	1	3	3	2	4				3	4
Valle Claro	1	1						M	48	50						48	2	3	3						3	9
Valle Claro	1	1	2	1				M	61	55	27	21				61	1	2	3	3	3				2	9
Valle Claro	1	1	4	2				M	65	47	30	25				65	1	8	3	4	5				8	9
Valle Claro	1	1		1				M	49	36		6				49	2	3	3		2				3	8
Valle Claro	1	1						M	18	20						18	2	3	3						3	8
Valle Claro	1	1		1				M	60	61		18				60	1	3	3		5				3	9
Valle Claro	1	1	2	1				M	34	36	10	6				34	1	4	4	3	2				4	9
Valle Claro	1	1	1			1		M	72	71	35		75			72	1	8	8	4		8			8	11
Valle Claro	1	1						M	34	26						34	2	3	5						3	9
Valle Claro		1						F		61						61	4		2						2	12
Valle Claro	1	1	1	1				M	33	32	14	7				33	1	3	3	4	2				3	9
Valle Claro	1	1						M	45	42						45	1	3	3						3	11
Valle Claro	1	1		1				M	36	36		6				36	2	3	3		2				3	9
San Ramón		1						F		72						72	4		2						2	12
San Ramón	1	1	2					M	43	41	16					43	1	3	3	4					3	5
San Ramón	1	1	1	1				M	25	22	1	6				25	2	6	3	1	2				6	9
San Ramón	1	1						M	39	40			50			39	1	4	3			8			4	9
San Ramón	1	1						M	75	75						75	1	8	8						8	12
San Ramón	1	1						M	22	18						22	2	3	3						3	9
San Ramón	1	1						M	37	38						37	2	3	4						3	9
San Ramón	1	1	2					M	35	38	14		83			35	1	3	3	4		8			3	9
San Ramón	1	1	1					M	24	20	4					24	1	2	3	2					2	9
San Ramón	1							M	67							67	4	4							4	12
San Ramón		1						F		70						70	4		4						4	12
San Ramón	1	1		1				M	43	44		22	3			43	1	2	2		5	1			2	5
San Ramón	1	1	2	1				M	53	48	16	12				53	1	3	3	4	4				3	9
San Ramón	1	1		2				M	34	31		6				34	1	2	3		2				2	9
San Ramón	1	1		1				M	74	64		28	15	10	3	74	2	2	2		4	4	2	1	2	12
San Ramón	1	1	2	1				M	36	35	7	9				36	1	3	3	3	1				3	9
San Ramón	1	1						M	70	56						70	2	2	2						2	9
San Ramón	1	1	2	1				M	30	24	10	0.583333				30	2	5	3	2	1				5	3
San Ramón		1		1				F		19		2				19	7		3		1				3	9
San Ramón		1						F		63						63	4		3						3	12
San Ramón	1	1						M	78	75						78	1	8	2						8	11
San Ramón	1	1	1					M	22	21	4					22	2	3	4	1					3	9
San Ramón	1	1	1	2				M	23	20	1	7				23	2	3	6	1	1				3	5
San Ramón	1	1		1				M	25	23		1				25	2	5	5		1				5	5
San Ramón	1	1	2	1				M	40	39	24	18				40	1	8	2	3	5				8	9
San Ramón		1	3					F		30	14					30	4		8	2					8	9
San Ramón	1	1						M	24	17						24	2	4	3						4	5
San Ramón	1	1						M	57	54						57	1	2	3						2	9
San Ramón	1	1	1	2				M	37	23	2	9				37	1	5	3	1	1				5	5
San Ramón	1	1	1	1				M	28	33	6	4				28	2	4	5	2	2				4	9
San Ramón		1	1			1		F		47	17		78			47	5		2	4		8			2	12
San Ramón	1	1	1	1				M	46	36	17	15				46	2	3	2	4	4				3	9
San Ramón	1	1	1					M	57	44	18					57	1	8	3	4					8	5
San Ramón	1	1	1	3				M	51	34	15	16				51	2	5	5	2	2				5	11
San Ramón		1	1					F		79	60					79	4		2	2					2	11
San Ramón	1	1		3				M	43	44		22				43	1	3	2		2				3	9
San Ramón	1							M	56							56	5	8							8	9
San Ramón	1	1	1	2				M	23	20	1	7				23	2	3	6	1	1				3	5
San Ramón	1	1	1					M	68	67	25					68	3	8	8	5					8	9
San Ramón	1	1		3				M	29	26		9				29	1	2	2		1				2	9
San Ramón	1	1						M	54	56						54	2	8	2						8	9
San Ramón	1	1	1	1				M	63	51	3	1				63	1	6	4	1	1				6	4
San Ramón	1	1	1					M	30	29	7					30	2	8	8	2					8	9
San Ramón	1	1	2	1				M	43	42	25	21				43	2	5	5	5	6				5	9
San Ramón	1	1		1				M	21	20		2				21	2	4	4		1				4	9
San Ramón	1	1	1					M	63	59	22					63	1	2	2	5					2	9
San Ramón	1	1		2				M	31	26		9				31	1	4	4		2				4	9
San Ramón	1	1		2				M	25	26		2				25	1	4	5		2				4	9
San Ramón	1	1	2					M	23	20	3					23	5	5	5	2					5	5
San Ramón	1	1	2					M	23	39	18					23	1	3	3	5					3	9
San Ramón	1	1	1					M	22	18	1					22	1	5	4	1					5	5
San Ramón	1		1					M	40		9					40	5	2		2					2	5
San Ramón	1	1	1					M	22	19	4					22	3	4	5	1					4	9
San Ramón	1	1	1					M	40	34	4					40	1	3	4	1					3	9
San Ramón	1	1						M	22	17						22	3	5	4						5	9
San José	1	1	2					M	47	42	20					47	1	3	3	3					3	9
San José	1	1		2				M	38	30		11				38	1	3	3		2				3	9
San José	1	1	2		2			M	27	26	2		23	20		27	1	3	3	1		3	3		3	8
San José	1	1	1					M	79	70	45					79	1	8	8	2					8	9
San José	1	1						M	36	33						36	1	2	3						2	9
San José	1	1						M	56	50						56	1	5	5						5	6
San José	1	1	2					M	44	42	19					44	1	3	3	2					3	9
San José	1							M	73							73	4	8							8	11
San José	1	1	2					M	33	34	14					33	1	2	3	2					2	9
San José	1	1						M	53	52						53	1	2	2						2	11
San José	1	1	3	3				M	59	47	32	19	2			59	2	2	2	2	3	1			2	11
San José	1	1	1	1				M	46	41	18	20	4			46	1	3	3	4	3	2			3	9
San José	1	1						M	74	74						74	1	2	2						2	9
San José	1	1		2				M	50	38		22				50	2	2	3		4				2	5
San José	1	1	1	1				M	47	45	22	21				47	1	3	2	6	6				3	9
San José	1	1	1	1				M	37	34	15	10				37	1	3	3	4	2				3	5
San José	1	1	3					M	46	42	17					46	2	2	5	3					2	9
San José	1	1	1					M	39	40	17					39	2	2	2	5					2	9
San José	1	1						M	71	65						71	1	2	2						2	5
San José	1	1		1				M	74	77		41				74	1	8	8		3				8	9
San José	1	1						M	84	83						84	2	8	8						8	11
San José	1	1	2					M	48	36	17					48	1	2	8	4					2	5
San José		1		2				F		35		11				35	5		2		2				2	6
San José	1	1	1	1				M	39	37	15	6				39	1	5	3	4	2				5	6
San José	1	1		2				M	35	34		7				35	1	3	3		2				3	5
San José	1	1	1	4				M	54	48	25	24				54	1	4	3	4	3				4	9
San José	1	1	2	2				M	36	32	8	11				36	1	3	3	3	2				3	9
San José	1	1	1	1				M	46	34	15	18				46	2	3	3	4	5				3	9
San José	1	1		3				M	30	28		9				30	1	4	3		2				4	9
San José	1	1	1					M	38	38	16					38	1	3	3	4					3	9
San José	1	1	1					M	45	36	18					45	1	3	3	4					3	9
San José	1	1	3	1				M	54	53	32	30				54	1	2	2	3	5				2	12
San José	1							M	57							57	7	2							2	9
San José	1	1	2	1				M	48	38	20	15				48	1	3	3	4	4				3	9
San José	1	1	1	2				M	49	39	11	19				49	1	3	3	2	4				3	9
San José	1	1		2				M	26	22		4				26	2	4	4		2				4	8
San José	1	1	1					M	52	45	7					52	1	2	5	2					2	9
San José	1	1						M	34	35						34	2	2	2						2	11
San José	1	1	1	1				M	34	34	11	12				34	1	3	2	2	4				3	9
San José		1	1					F		33	10					33	5		2	2					2	11
San José	1	1		1				M	58	67		41				58	2	2	2		1				2	9
San José		1						F		70						70	5		2						2	9
San José	1	1						M	63	60						63	1	2	2						2	9
San José	1	1	1	1				M	43	38	5	18				43	1	2	3	2	4				2	9
San José	1	1			1			M	51	52			59	85		51	2	2	2			2	2		2	9
San José	1	1	1	1	1			M	45	39	12	15	89	37		45	1	2	2	4	4	3	8		2	9
San José	1	1						M	66	58						66	1	2	2						2	12
San José		1	3	1				F		50	33	16				50	4		2	2	4				2	12
San José		1	2	1				F		34	9	10				34	5		2	2	2				2	9
San José	1	1		3				M	30	29		10				30	2	3	3		2				3	9
San José		1	1					F		26	10					26	7		3	2					3	5
San José	1	1	1	2				M	28	28	2	3				28	2	3	3	1	1				3	7
San José	1	1	1					M	53	49	22					53	1	3	3	3					3	9
San José	1	1						M	48	41						48	1	3	3						3	5
San José	1	1	2					M	23	22	4					23	1	5	5	1					5	5
San José	1	1	1					M	35	38	17					35	1	2	3	4					2	9
San José	1	1		1				M	21	18		1				21	2	4	3		1				4	9
San José	1	1	1					M	35	37	4					35	1	2	4	4					2	9
San José	1	1	2	1				M	26	27	9	0.916667				26	2	2	4	1	1				2	9
San José	1	1	2					M	50	38	14					50	1	2	2	3					2	9
San José	1	1	1					M	27	22	7					27	1	3	2	2					3	9
San José	1	1						M	71	68			16			71	1	8	2			4			8	9
San José		1		1				F		32		18				32	5		3		4				3	9
San José	1	1						M	70	66						70	2	2	2						2	11
San José	1	1	1	1				M	29	33	12	5				29	2	3	3	2	2				3	9
San José	1	1						M	44	42						44	1	3	3						3	9
San José	1	1	1	2				M	27	23	7	3				27	1	3	4	2	1				3	9
San José	1	1		1				M	23	19		3				23	1	3	3		1				3	9
San José	1	1	1					M	50	48	10					50	1	3	3	2					3	9
San José	1	1	2					M	30	31	4					30	2	3	3	1					3	9
San José	1	1		1				M	23	26		5				23	2	5	3		2				5	9

## Sheet: Sheet 5
	8.1. Educational level husband	8.2. Educational level wife	8.3.1. Educational level child 1	8.3.2. Educational level child 2	8.3.3. Educational level child 3	8.3.4. Educational level child 4	8.3.5. Educational level child 5	8.3.6. Educational level child 6	8.4.1. Educational level daughter 1	8.4.2. Educational level daughter 2	8.4.3. Educational level daughter 3	8.4.4. Educational level daughter 4	8.4.5. Educational level daughter 5	8.4.6. Educational level daughter 6	8.5.1. Educational level other 1	8.5.2. Educational level other 2	8.5.3. Educational level other 3	8.5.4. Educational level other 4	8.5.5. Educational level other 5	8.5.6. Educational level other 6
	3	3	4						3	4
	3	2	5
		3													2	2	4	4	6
		8
	3	5							4
	3	2	2						2
	2	2	4						1	4	4
	3	3	2						1
	3	5	2
	6								6
	2	2	2
	5	5
	3	3	5						2	4					2
															3	3
	8	3	5	6
	3	3							4	5
		8	8
	3	3							4
	3	4	2
		8	3	5	5
	2	3	4						6	6	6
		2	5
		5													1	3
	3	6							2	4
	3	6							4	2
	5	5	2	4	6
	3	3	4						4
	3	2							4
		5	2						2
	4	3	2						2	2
	3	5	2						6	6
		2													1
	3	3	1						2
		2
	2	3	2						1
	4	3	2	1
		3	1
	3	4	4						1	2
	6	5	2	1
	5	6	3						3
	3	3	1	2					2
	5	3	1	4
	5	5	1	3					1
	3	3	1	2	2
	2	3													2
	3	2							3
	8	8	3						3
	2	8	2	3					3
	6	6	3	4					5	6					1
	3	3							1	2
	8		3
	2	4							2	4
	4	4	6
	5	3	5
	3	4							4
	8	8
	3	3	2						2	6
	2	2	2
	8	2
	3	3	4	4
	4	5	2
	8	2	3						5
	3	4	2	2	2
	2	3	5						3	3	3
		8
	2	2	3	3					3
	8		3
	3	3	6
	8		2
	3	4		8					4						4
	5	5	5	2
	2	3
	2	3	4
	4
	3	3	1						2
	3	5	2						4
	6	6	1
	2	2
	3	3	2	2	2
	3	3	5
	3	3							1	2
	2		5
	4	3							1
	5	5	1
		2	6						2						1
															2	5
	2
	3	2	3	1					3
	2	3							4	4	4	3
	2
	8		4	4					4
	8
	2
									4	4
	3	3							2	2	1
	2	2							6	5
	4	5	1						2
	3	3	2
	3	3	4	5					2
	8
		8													4
	4	2	2	3					2
	6	4													4
	2	2
	3	5							2
	3	5	4	2	2
	2	2
	2	2	4
	8	8							2
	2	8	3
	5	5	1	2
	5
		3	4						2	2	5
	8	8	6
	5	5	2	2					1
	4	3	2						2
	8	2													2
		3
	2	3	5
	4	3	6	6					5						2	2	2
	3	3
	3	3	5						5						2
	5	3	5						4
	3	2	5	5					5
	5	3		4					2	4	4
		5	3						2	5
	3	3	2						1	5
	2	2													5
		4													2
	5	3	2	2					4
	2	2	2
	8	8	3	3					5	6
	3	3
	4	4	2						1	2
	5	5							1
	3	5	1
	2	2							3						2
	3	3	2						2
	2	2													8
	4	8
	8	3	5	5					6
	6	6	2						2
	3	2	4
	3	6							2	2
		3
	4	3	2						2
	2	2	3	4					4
		4							2
		3	5
		4	3
	3	3	5						5	1
	5	5	2
	2	2
	3	5	2
	3	5							2
	3	3	4
	5	5	2						1	2
	5	5	2						2
	2	3
	5	4	3	6
	2	3	2	2
		3	2						5
	6	6	1	2
	5	3	4						2
	3	3	3	5
	5	5	2												2
	3	3	4
	2	2	2	5					5
	3	3	5	5
	4	4	1												4
	2		2	4
	2	3	5	4
	8	8	2						2	2
	8	8	3	3					3	3
		2	3	3					4	5					3
	3	3	2						4	5
		2							3						1	2
	3	3
	3	3	2						1						2
	5	5							2
		3							4	2
	3	3							4	4
	3	3
		3	2												3	3
	2	3
	3	3	5	4	2
		3	4
	2		3						3						4
	8
	2	2
	3	3	5	5	5	5			5						5
		3
	3	3	1						1						3
		3	5												5
	5	5							1	1					2
		2	3	3	3	3
	2	2	5	5											2
	5	4							1
	4	5	3	3					4
	8	3	5												8
	5	4	1						2
	3	3	2						1	2
	8	2	3
	2	3
	3	2	1	2					3	4
	3	3	4
	2	3	4						4
	3	3	1	2					2
	2	2
	3	5		2					1	4
	3	3	4	4	4										3
	4	5	2	1
		5	4
	3	2	2						1
		2							5
	3	3	5
	5	3							1
	3	3	5						4	4					6
	2	3	2						4	4
	3	3
		4	2	2					2						2
		5	5	5					3
	3	3	4						4
	3	3							4
	3	3	2						4
	3	3	2	1
	3	3
	3	3	4						4
	3	3	4	2	2
	3	2	4						6	5
	3	3	1
	5	5	5	5
	2	2							3						3	2
	5	3	2
	5	5							1
	3	3	1						2						4
	2	2
	3	3	2						1	2
	5	3	1	1
		5	1	2
		5	3	3	3				2
	3	3							2	2
		4							1	2	4
		4	4						2	2
	4	4	2						2
	3	4	5						4	4
		2	1	4					4
		2
	2	3							5
	4	5	1						2
	5	5							2
	5	2							1
	3	3	2						1	2
	2		2	3
	2	2	3	4
	3	2	5
	3	4	2						1
		2							8						5	5
	3	3	2						4
	3	4	4	2	1
		2	2	2	1
	2	2	5	5	2
	3	4	1						2
	2	2	3	3					1
	3	4							2
	2	2	4	4					3						2
	2
		3							4	5	6
	2	2	2						3	4					2	2
	3	3							1
	2	4	1	2					2
									3						2
	3	3							4
	2
			2
	2	2							2	2
			3												2
	3	4							1	2
	2	3	2	4					4
	6		5
	2	3							4
	2		2	2
	0	0													0
	2	5	4						6						1
	3	3
	8
	2	2	4						1	3
	2	4	4						3	4
	8	8	3	3					2
		8							2						1
	2	2							2	3
		8	4	4
	2	8	1	1	3				1	3
	3	3	1						1
	2	3							7	7	3	4
	4	3	5	5	4	3			2						4
	3	3							2						8
	3	2							2
	2	2	4						2	5	4				2
	3	3							3	4
	3	3	3	5	5				5
	2	3	4
	3	3	5						5						3
	2	2
	2	2
	5	3	4	2					4
	2	2	2	3
	3	3	1	1					3
	2	5	4						4
		3	6
	5	5	2
	3	2	3						5
	3	3	1	2
															2	2	4
	4	5	2
	5	4	1	2
	3	3	2	2
	3	3	5						6	2
	5	5													2
	2	3
	5	5	1						2
	8	3													2
	8	3							8
	3	2	3	4					5						5	5
	3	3							6
	2	3							5
		2	2	2	3				3
	3	3													2
	2	3
			3	3
	5	5	1	3
	3	3	1	5					3
	3	3	2	2
		2	3	3	3				3
	3	3	1
	2	3	4
	3	5	1
	3	3	3						4
	3	3	5	3
	3	3	2						1						3
	3	3	5	2
	3	3	4						4	4
	4	4	2						2
	3	3							2
	5	3	5						2						6
	3	3							2	4
	5	5							2						2
	3	3	1						2	4
		2	6	6
	3	3							5	5
	3	2	5
	3	3	2
		2							2						2
	2	2	5	4
	5		3
	5	5	1						2
	5	5	1						2
	3	3	5						5
	3	3	1						3
	4	4	2						3
	2	2	2	4					5
		4	4	4					2
	2														2
	2	2	2						2	4
	4	4	2						2
	3	3
	5	5	1
	3	3	4
		2	4
	4	4	2	1
	3	3	5	5					5
	3	2							3
		2	2												2
	3	3	2	3					4
	2	2
	2	2	2						3	3
	2	3							2
		4							2
	2	2							6
	4	3	1	2
	4	2	5
	4	4
	3	2							4
	5	5
	3	3	4						2	2					2
	3	3	2	4					4
	2	2
															5	5
	3	3	2						5
	5	5	2
	5		5						5
	2	3
	5	5	1
	2	3	5						5
	5	4
	8	8
		3	2	2	4
	2	2
	2	2	4						2
	2	2
	3	3	2						1	2
	3	3													1
	5	3							2	6					1	5	5
	3	3	2
	5	4	1
	3	3							6
	3	5							2
	3	3	5	5
	3	3							2	4
	4	4	4						5
	3	5							2
	3	3	2	6
	5	3							1
	2	2	5	5
	5	5	1
		2	5
	5	5	1	2					2
	5	5	2						3	4	5
	3	3
	3	3	2						2
		2							2
	5	6	3	4					2
		3	4
		4	2						2
		2	5						2
	5	3	2	1
	3	3	4	5					5
	3	4							1	2
	2	2
	5	4							1
															3	2
		3	5
	3	3	3	3					2	1
		2
	2	3
	3	3
	2	2	1						2
	2	2
	2	2
	2	3	4
	3	3	2						2
	3	5							1	2
		5							2	2
	4	4													2
	5	5	5						2
	2	3							3
	5	5							1
	5	4	1
	5	4							1
	2	3	4	4
		3													3
		3													4
		3													5
	5	3							2	2
	3	5	4	5					5						1
	3	3	1	5					5	6
	5	5							4	4
	3		4	5	5				4	4	4	5	5		5
	5	6	2						4
	3	2	6
	5
		3	3	3
	3	3	3
	4	3	2						1
	2	5	3	3					3
	2	2	5						5
	2	2	4	4
		2
	2	3	4	4	5	5									1	4
	3	3
		3							2	1
	4	4	2
	3	3	2
		3	3						2						2	2
		2	2						2	4
	2	2	6
		2	5						5	5	5				2
	3	3	2	3					1
		3							5						1
	3	3	2						4
	3	3
	2	3	3	3					3
	8	3	4	4	5	5			5	5
	3	3							2
	3	3
	3	3							5
	4	4	3	5					2
	8	8	4												8
	3	5
		2
	3	3	4						2
	3	3
	3	3							2
		2
	3	3	4	2
	6	3	1						2
	4	3													8
	8	8
	3	3
	3	4
	3	3	4	2											8
	2	3	2
	4
		4
	2	2							5						1
	3	3	4	1					4
	2	3							2	2
	2	2							4						4	2	1
	3	3	3	3					1
	2	2
	5	3	2	2					1
		3							1
		3
	8	2
	3	4	1
	3	6	1						1	2
	5	5							1
	8	2	3	5					5
		8	2	2	4
	4	3
	2	3
	5	3	1						1	2
	4	5	2						2
		2	4												8
	3	2	4						4
	8	3	4
	5	5	2						2	4	4
		2	2
	3	2							2	5	6
	8
	3	6	1						1	2
	8	8	5
	2	2							1	2	2
	8	2
	6	4	1						1
	8	8	2
	5	5	5	5					6
	4	4							1
	2	2	5
	4	4							2	2
	4	5							2	2
	5	5	2	2
	3	3	5	5
	5	4	1
	2		2
	4	5	1
	3	4	1
	5	4
	3	3	3	5
	3	3							2	2
	3	3	1	1											3	3
	8	8	2
	2	3
	5	5
	3	3	2	5
	8
	2	3	2	4
	2	2
	2	2	2	2	2				3	3	8				1
	3	3	4						3						2
	2	2
	2	3							4	4
	3	2	6						6
	3	3	4						2
	2	5	3	5	5
	2	2	5
	2	2
	8	8							3
	8	8
	2	8	4	2
		2							2	2
	5	3	4						2
	3	3							2	1
	4	3	4						3	3	4	4
	3	3	3	3					2	2
	3	3	4						5
	4	3							2	2	2
	3	3	4
	3	3	4
	2	2	3	3	3				5
	2
	3	3	4	5					4
	3	3	2						4	5
	4	4							2	2
	2	5	2
	2	2
	3	2	2						4
		2	2
	2	2							1
		2
	2	2
	2	3	2						4
	2	2													2	2
	2	2	4						4						3	8
	2	2
		2	2	3	8				4
		2	2	2					2
	3	3							2	2	2
		3	2
	3	3	1						1	2
	3	3	3
	3	3
	5	5	1	2
	2	3	4
	4	3							1
	2	4	4
	2	4	1	2					1
	2	2	3	3
	3	2	2
	8	2													4
		3							4
	2	2
	3	3	2						2
	3	3
	3	4	2						1	1
	3	3							1
	3	3	2
	3	3	1	2
	5	3							2
SNE (-3 Years)	0	0	63	12	2	0	0	0	59	6	1	0	0	0	14	0	1	0	0	0	158	0.0712675
Incomplete Elementary	138	138	124	42	8	0	0	0	111	41	3	0	0	0	33	10	1	0	0	0	649	0.292738
Complete Elementary	209	258	50	29	6	2	0	0	36	8	2	1	0	0	12	4	0	0	0	0	617	0.278304
Incomplete High School	44	60	73	27	4	0	0	0	56	28	8	2	0	0	10	1	2	1	0	0	316	0.142535
Completed High School	78	79	57	30	7	3	0	0	37	14	3	1	1	0	8	5	1	0	0	0	324	0.146143
Higher	10	12	10	5	1	0	0	0	13	7	3	0	0	0	2	0	0	0	1	0	64	0.0288678
Post-Graduate	0	0	0	0	0	0	0	0	1	1	0	0	0	0	0	0	0	0	0	0	2	0.00090212
Illiterate	41	29	1	1	1	0	0	0	2	0	1	0	0	0	7	1	0	0	0	0	84	0.037889
Does not respond	1	1	0	0	0	0	0	0	0	0	0	0	0	0	1	0	0	0	0	0	3	0.00135318
																					2217	1

## Sheet: Sheet 6
4.1. Husband age	4.2. Wife age	4.3.1. Age child 1	4.3.2. Age child 2	4.3.3. Age child 3	4.3.4. Age child 4	4.3.5. Age child 5	4.3.6. Age child 6	4.4.1. Daughter age 1	4.4.2. Daughter age 2	4.4.3. Daughter age 3	4.4.4. Daughter age 4	4.4.5. Daughter age 5	4.4.6. Daughter age 6	4.5.1. Age other 1	4.5.2. Age other 2	4.5.3. Age other 3	4.5.4. Age other 4	4.5.5. Age other 5	4.5.6. Age other 6	Economically active population	19.2. Does not work	Average Unemployment Rate at Home	20.3. Own account	19.1. Works	Underemployment rate
39	37	15						16	10											4		0	2	2	1
40	50	18																		3		0		1	0
	68													38	40	16	13	4		3		0	1	2	0.5
	70																			0		0	1	1	1
42	43							14												2		0	2	2	1
34	24	7						5												2		0	1	1	1
37	34	12						15	14	3										3		0	1	1	1
35	26	10						4												2		0	1	2	0.5
33	33	6																		2		0	1	1	1
62								32												2		0	2	2	1
51	43	11																		2		0	1	2	0.5
52	50																			2		0	2	2	1
47	36	18						12	10					74						3	2	0.666667		1	0
														38	40					2		0	1	2	0.5
60	55	27	24																	4	1	0.25	1	3	0.333333
68	49							16	17											3	1	0.333333	1	1	1
	88	57																		1	0	0	1	1	1
43	46							17												3		0	1	1	1
50	42	6																		2		0	1	2	0.5
	68	28	33	21																3	1	0.333333	2	3	0.666667
47	45	17						23	22	19										6		0	1	1	1
	85	51																		1		0	1	1	1
	57													42	2					2		0		1	0
44	33							12	8											2		0	2	2	1
37	34							15	9											3		0	1	1	1
42	38	20	12	7																3		0	2	2	1
32	40	18						15												4	1	0.25	1	1	1
52	48							17												3		0	1	1	1
	36	11						9												1		0		1	0
35	32	12						10	7											2		0	1	1	1
42	45	7						20	19											4		0	1	2	0.5
	88													17						1		0			0
25	22	3						6												2	1	0.5	1	1	1
	65																			0	1	#DIV/0!			0
27	29	7						0.166667												2	1	0.5	1	1	1
30	24	7	1																	2	1	0.5	1	1	1
	35	0.166667																		1	0	0	1	1	1
32	33	12						9	2											2		0	1	1	1
32	26	8	2																	2	1	0.5	1	1	1
33	33	10						4												2		0	1	2	0.5
31	29	10	2					4												2		0	1	1	1
37	33	12	3																	2		0	1	2	0.5
29	29	8	3					0.333333												2	1	0.5		1	0
35	35	10	9	0.25																2	1	0.5	1	2	0.5
75	60													12						1		0	1	1	1
65	52							31												2	1	0.5	2	2	1
57	56	20						26												4		0	2	2	1
62	52	17	24					19												5	1	0.2	3	3	1
51	52	16	15					28	18					3						6		0		3	0
28	28							7	3											2		0		1	0
86		46																		1	0	0	1	1	1
42	37							16	8											3		0	1	1	1
67	59	27																		2		0	1	2	0.5
36	34	17																		3		0		2	0
44	47							16												3		0	1	2	0.5
74	63																			1		0	1	1	1
45	42	10						18	7											3		0	1	2	0.5
84	84	44																		1	0	0	1	1	1
84	70																			0	2	0			0
46	45	18	15																	4		0		1	0
40	38	4																		2		0	2	2	1
43	48	12						17												3		0	1	1	1
34	29	11	8	5																2		0		2	0
73	73	32						41	44	28										4	3	0.75	1	2	0.5
	76																			0		0	1	1	1
39	38	14	18					12												3		0	1	1	1
78		48																		1	0	0	1	1	1
39	38	19																		3		0	1	2	0.5
80		22																		1	0	0	1	1	1
36	52	21						13						12						3	1	0.333333		1	0
47	37	20	7																	3		0	1	1	1
40	50																			2		0	1	2	0.5
67	47	15																		2		0	2	2	1
32																				1		0		1	0
38	30	1						11												2	1	0.5		2	0
35	33	6						13												2		0	1	2	0.5
32	25	1																		2	1	0.5		2	0
54	75																			1		0	2	2	1
38	37	6	9	11																2	1	0.5	1	1	1
62	54	18																		3	1	0.333333	1	1	1
35	37							10	2											2	1	0.5		1	0
63		30																		2		0		2	0
25	24							2												2	1	0.5		1	0
21	18	1																		2	1	0.5	1	1	1
	67	40						44						3						2		0	2	2	1
														68	18					1		0		1	0
53																				1		0	1	1	1
34	32	15	3					12												3	1	0.333333	1	1	1
42	36							17	16	12	0.666667									4	1	0.25	1	1	1
65																				0		#DIV/0!	1	1	1
57		22	19					17												4		0	1	1	1
67																				0		0	1	1	1
50																				1		0	1	1	1
								27	26											2		0		2	0
39	26							9	5	1										2	1	0.5		1	0
54	45							25	18											4	1	0.25		1	0
28	29	1						8												2	1	0.5		1	0
40	32	7																		2		0	1	1	1
42	40	19	13					5												3		0	1	2	0.5
85																				0	1	0			0
	64													20						2	1	0.5		1	0
35	36	12	7					7												2		0	1	1	1
65	61													14						1		0	1	1	1
73	61																			1	0	0			0
28	24							5												2		0		1	0
43	38	15	11	9																3		0	2	2	1
82	91																			0	2	0			0
66	65	17																		1		0	2	2	1
73	67							30												1		0	2	2	1
70	70	43																		1	1	0	1	1	1
26	24	6	3																	2		0		1	0
35																				1		0		1	0
	46	28						18	11	6										3	1	0.333333		1	0
73	56	31																		2	1	0.5		1	0
26	27	9	7					1												2	1	0.5		1	0
29	30	9						4												2		0	1	1	1
61	60													11						2		0	1	1	1
	51																			1		0		1	0
53	52	19																		3		0	1	1	1
55	49	34	21					18						80	78	67				5	3	0.6	1	2	0.5
67	59																			1		0	1	1	1
68	51	24						29						4						3	1	0.333333	2	2	1
46	41	18						17												4		0		2	0
54	50	23	24					22												5	1	0.2	4	4	1
37	38	14						18	16	11										4		0	1	3	0.333333
	36	13						18	5											2		0	1	1	1
34	28	6						11	2											2		0	2	2	1
78	68													19						1	0	0	1		0
	53													10						1		0	1	1	1
40	35	10	7					14												2		0	1	2	0.5
71	73	42																		1		0	2	3	0.666667
78	61	21	28					25	30											5	3	0.6	1	2	0.5
60	48																			2	1	0.5			0
30	28	7						10	3											2		0	1	2	0.5
42	36							1												2	1	0.5	1	1	1
21	20	1																		2	1	0.5	1	1	1
74	64							31						9						2	1	0.5	2	2	1
35	26	12						8												2	1	0.5	1	1	1
52	55													77						2	2	1	1	1	1
29	45																			2	1	0.5	1	1	1
84	52	19	24					23												4		0	4	4	1
28	24	9						7												2		0	1	2	0.5
54	49	15																		3		0		2	0
36	29							9	7											2		0	1	2	0.5
	53																			1		0	1	1	1
28	29	8						3												2		0	1	2	0.5
62	59	39	35					17												5	1	0.2	1	2	0.5
	32							7												1		0		1	0
	54	29																		2	1	0.5			0
	32	7																		1		0		1	0
59	53	25						24	2											4	2	0.5		3	0
29	25	6																		2		0	1	2	0.5
62	60																			2	1	0.5			0
37	26	5																		2		0	1	1	1
32	28							8												2		0	1	1	1
45	45	12																		2		0	2	2	1
21	21	3						6	2											2		0	1	1	1
28	25	2						5												2		0	1	1	1
61	55																			2		0	2	2	1
44	36	19	10																	3		0	1	1	1
37	34	10	6																	2		0	1	1	1
	43	7						21												2	1	0.5	1	1	1
26	27	0.583333	5																	2	0	0	1	1	1
35	32	13						7												2		0	1	2	0.5
48	48	17	11																	3	1	0.333333	1	1	1
28	24	4												80						2	0	0	1	1	1
39	40	18																		3	1	0.333333		1	0
48	38	19	9					21												4		0	2	4	0.5
60	61	28	27																	4		0	3	3	1
26	19	1												49						3	1	0.333333	2	2	1
85		53	52																	2		0	2	2	1
45	39	22	12																	3		0	2	2	1
38	33	4						12	7											2	1	0.5		1	0
70	65	36	33					28	25											4		0	6	6	1
	56	33	31					26	19					32						6	4	0.666667	1	1	1
49	43	15						20	5											4	1	0.25	1	1	1
	74							33						3	52					2	0	0	1	1	1
74	73																			0	1	0			0
40	31	9						1						84						2	0	0	1	1	1
32	26							4												2		0	1	1	1
	41							13	9											1		0	1	1	1
53	50							15	14											3		0		1	0
60	59																			2		0	1	1	1
	47	5												43	33					3	1	0.333333		1	0
73	60																			1	0	0			0
39	41	18	13	4																3	1	0.333333	1	1	1
	46	14																		1		0		1	0
84		40						38						20						3	2	0.666667		1	0
82																				0	1	0			0
68	60																			1	0	0			0
55	50	32	22	20	15			30						52						8	4	0.5	2	3	0.666667
	58																			1		0			0
33	30	2						11						34						3		0		2	0
	54	35												20						3	2	0.666667			0
27	22							2	0.0833333					46						3	2	0.666667	1	2	0.5
	48	23	23	20	14															4		0		1	0
67	50	24	25											72						3	2	0.666667	2	2	1
22	19							3												2	1	0.5		1	0
39	34	10	4					13												2	1	0.5	2	2	1
43	42	20												72						3		0	2	3	0.666667
23	24	1						6												2	1	0.5		1	0
33	28	8						10	3											2	1	0.5		2	0
86	56	25																		2	1	0.5	1	1	1
48	48																			2		0	1	2	0.5
39	34	12	5					15	17											4	2	0.5		2	0
31	31	12																		2		0	2	2	1
36	34	11						12												2		0	1	1	1
31	37	5	3					10												2	1	0.5		1	0
80	76																			0	1	0			0
37	37	8						3	9											2	1	0.5		2	0
43	44	22	17	12										78						4	1	0.25	1	2	0.5
37	21	5	1																	2		0	1	1	1
	37	19																		2		0		1	0
33	35	6						1												2	1	0.5	1	1	1
	79							23												1	0	0		1	0
52	52	24																		3	1	0.333333	2	2	1
26	24							4												2	1	0.5	1	2	0.5
41	40	20						12	14					19						4		0	2	3	0.666667
40	37	9						12	18											3		0		2	0
55	55																			2		0	1	1	1
	31	11	10					9						47						2		0	1	2	0.5
	32	14	12					7												1		0		1	0
40	39	10						14												2		0		2	0
50	49							16												3		0		2	0
31	30	6						13												2		0	1	1	1
31	26	8	5																	2		0	1	1	1
48	42																			2		0	2	2	1
40	37	17						12												3		0	1	1	1
37	41	14	10	7																2	1	0.5	1	1	1
47	46	14						20	17											4		0		1	0
36	32	0.583333																		2	1	0.5	1	1	1
83	82	50	40																	2	1	0.5	3	3	1
63	59							28						29	6					4		0	3	4	0.75
38	28	7																		2		0	1	2	0.5
28	27							2												2	1	0.5		1	0
22	26	0.833333						6						92						2	1	0.5		1	0
53	51																			2		0	1	1	1
32	30	5						10	3											2		0		1	0
28	29	2	0.25																	2	0	0	1	1	1
	24	6	0.416667																	1	0	0			0
	43	26	21	8				6												3		0		2	0
34	31							7	4											2	1	0.5	1	1	1
	33							15	9	2										2	1	0.5		1	0
	32	15						11	5											2		0		1	0
33	31	10						6												2		0	1	2	0.5
41	45	19						16	13											4		0	1	1	1
	33	17	1					13												2	1	0.5		1	0
	70																			0		0	1	1	1
53	51							20												3		0	1	2	0.5
29	28	1						8												2	1	0.5	1	1	1
32	26							5												2		0		1	0
33	29							1												2		0	1	1	1
41	28	9						5	1											2	1	0.5	1	1	1
88		38	40																	2	1	0.5			0
50	43	13	9																	2		0		2	0
56	60	27																		3		0	2	3	0.666667
39	39	11						3												2	1	0.5	1	2	0.5
	80							46						19	22					3	2	0.666667			0
38	27	5						14												2		0	2	3	0.666667
37	38	14	6	3																2	1	0.5	1	1	1
	36	20	13	10																2		0	1	2	0.5
66	62	30	27	26																4	1	0.25	3	3	1
43	43	11						17												3	1	0.333333	1	1	1
72	69	28	25					30												3	2	0.666667	1	2	0.5
36	32							4												2		0	1	2	0.5
37	36	16	12					10						78						3	1	0.333333		2	0
74																				0	1	0			0
	42							21	19	12										3	1	0.333333		1	0
39	37	8						14	10					39	40					4	3	0.75		3	0
28	20							2												2	1	0.5	1	1	1
28	23	6	3					8												2		0	1	2	0.5
								41						80						1	0	0		1	0
48	46							15												3		0		1	0
71																				0		0		1	0
		60																		1		0	1	1	1
61	40							7	4											2	1	0.5	1	1	1
		26												83						1	0	0		1	0
30	27							5	0.25											2	1	0.5	1	1	1
55	55	12	8					25												3	1	0.333333		1	0
42		20																		2		0	2	2	1
50	38							13												2		0		2	0
82		50	42																	2		0	2	2	1
28	28													52						3	1	0.333333	1	2	0.5
49	41	14						23						0.333333						3	1	0.333333	1	1	1
58	55																			2		0	1	1	1
83																				0	1	0			0
41	37	19						13	6											3		0	2	2	1
57	45	19						17	18											5		0	1	1	1
37	37	12	16					10												3		0		2	0
	51							30						3						2		0		1	0
42	33							13	11											2		0		1	0
	68	45	18																	2		0	1	2	0.5
44	43	16	11	11				21	13											4		0	2	2	1
38	31	4						2												2	0	0	1	2	0.5
55	48							30	28	25	13									5		0	1	2	0.5
55	42	22	20	18	16			9						16						7		0	2	3	0.666667
27	27							7						46						3		0	1	2	0.5
23	24							6												2		0	1	2	0.5
44	34	12						16	14	5				78						3	1	0.333333	1	1	1
37	35							12	6											2		0		1	0
53	52	32	20	15				22												6	1	0.166667	3	3	1
50	43	14																		2		0	1	1	1
43	42	20						18						63						5		0	1	2	0.5
59	57																			2		0		1	0
48	47																			2		0		2	0
36	30	12	10					15												3	2	0.666667	1	1	1
53	52	38	18																	4	2	0.5	2	2	1
34	36	3	0.166667					10												2	1	0.5		1	0
46	46	16						17												4		0	1	2	0.5
	47	20																		2		0		2	0
27	27	4																		2		0		2	0
52	48	10						18												3		0	1	1	1
41	34	10	3																	2		0		1	0
														13	78	65				0	0	#DIV/0!	1	1	1
26	26	8																		2		0	1	1	1
28	23	1	7																	2	1	0.5	1	1	1
30	32	7	4																	2		0	1	1	1
43	43	16						20	7											4	1	0.25	2	2	1
26	21													65						2	1	0.5	1	1	1
61	57																			2		0	1	1	1
29	25	2						6												2	1	0.5		2	0
67	62													52						2	1	0.5			0
64	55							30												3	3	1			0
42	38	13	15					19						52	48					6	1	0.166667	3	3	1
37	35							16												3		0	1	1	1
54	52							19												3		0	2	2	1
	86	60	55	56				60												4	2	0.5	2	3	0.666667
53	53													10						2	1	0.5			0
60	44																			2		0		1	0
		20	16																	2		0	1	2	0.5
26	25	6	0.75																	2	1	0.5		2	0
40	34	17	3					11												3	1	0.333333	1	1	1
41	37	8	6																	2		0	1	1	1
	74	51	50	49				39												4	3	0.75		2	0
24	21	1																		2	2	1		1	0
53	53	27																		3		0		2	0
24	22	0.166667																		2	1	0.5		1	0
49	45	9						12												2	1	0.5	1	1	1
50	45	14	10																	2	1	0.5		1	0
36	27	9						0.166667						58						3	2	0.666667	1	1	1
44	46	18	12																	3		0	1	1	1
64	54	17						34	30											5	1	0.2	3	3	1
33	34	4						8												2		0	1	1	1
53	44							10												2	1	0.5	1	1	1
55	51	23						10						35						4		0	2	2	1
41	34							14	9											2		0	1	1	1
41	41							4						83						2	1	0.5		2	0
30	30	1						13	11											2	1	0.5	1	1	1
	58	20	20																	3	1	0.333333	2	2	1
45	42							19	15											4		0	1	1	1
58	56	23																		3		0	1	1	1
33	31	10																		2		0		1	0
	28							10						44						2	1	0.5			0
60	46	24	17																	4		0		2	0
44		8																		1		0	1	1	1
27	24	1						4												2	1	0.5	1	1	1
26	24	3						4												2	1	0.5		1	0
40	38	15						16												4		0	1	1	1
39	35	5						8												2		0		2	0
27	21	6						12												2	1	0.5	1	1	1
54	51	31	13					32												4	2	0.5		1	0
	31	14	13					7												1		0		1	0
38														42						2		0	2	2	1
37	22	14						9	8											2		0	1	1	1
31	31	13						9												2		0	1	1	1
69	54																			1		0	1	1	1
22	25	3																		2		0		1	0
52	51	11																		2		0	1	1	1
	69	44																		1		0		1	0
48	34	6	3																	2		0		1	0
34	32	16	14					8												3		0		1	0
70	64							44												2	1	0.5			0
	55	17												50						3		0	1	1	1
36	34	10	12					17												3	2	0.666667	1	1	1
66	62																			1		0	1	1	1
42	41	13						19	8											3		0		1	0
42	50							16												3		0	1	1	1
	21							6												1		0			0
50	47							20												3		0	1	1	1
28	29	7	2																	2		0	1	1	1
43	38	20																		3	1	0.333333		2	0
16	14																			1		0			0
43	43							14												2		0	1	1	1
19	17																			2		0	1	1	1
38	35	12						9	6					79						2	1	0.5	1	1	1
40	35	15	8					17												4		0		2	0
76	75																			0	1	0	1	1	1
														28	29					2	1	0.5		1	0
43	40	7						21												3		0		2	0
45	45	2																		2	1	0.5	1	1	1
65		45						40												2	1	0.5	2	2	1
52	50																			2		0	1	1	1
23	23	2																		2	1	0.5	1	1	1
76	58	40						23												3	2	0.666667	1	1	1
25	18																			2		0	1	1	1
84	80																			0	2	0			0
	38	13	8	7																1		0		1	0
70	50																			1		0	1	1	1
40	35	11						8												2		0	1	2	0.5
55	52																			2		0	1	1	1
34	32	10						8	1											2	1	0.5	1	1	1
73	67													7						0	1	0	1	1	1
40	40							20	11					25	27	4				5	1	0.2	2	3	0.666667
46	40	6																		2	1	0.5			0
22	18	1																		2	1	0.5	1	1	1
40	38							25												3		0	1	1	1
24	22							5												2	1	0.5			0
60	61	20	36																	4	1	0.25	3	3	1
39	37							9	16											3		0	1	1	1
63	49	11						21												3	1	0.333333	1	1	1
23	20							8												2		0	1	1	1
49	45	8	19																	3		0	1	1	1
19	20							0.333333												2	1	0.5		1	0
56	46	18	22																	4		0	4	4	1
24	22	3																		2	1	0.5	1	1	1
	57	18																		2	1	0.5		1	0
26	28	11	3					5												2	1	0.5		2	0
54	56	10						20	18	16										5	4	0.8	1	2	0.5
74	70																			0	2	0			0
35	36	4						12												2		0		2	0
	74							52												1		0	1	1	1
45	45	17	16					8												4		0		1	0
	60	20																		2	1	0.5		1	0
	31	12						10												1		0	1	1	1
	68	46						39												2		0		1	0
32	30	6	0.666667																	2	1	0.5		2	0
48	50	22	14					20												4		0	2	4	0.5
21	20							5	0.5											2	1	0.5	1	1	1
63	54																			2		0		1	0
19	16							1												2		0		1	0
														68	30					1		0	1	1	1
	46	20																		2		0	1	1	1
38	37	15	1					16	9											4	1	0.25	1	1	1
	85																			0		0	1	1	1
48	48																			2	1	0.5		1	0
22	30																			2		0		2	0
25	23	5						10												2		0		1	0
45	35																			2	1	0.5			0
27	25																			2		0		1	0
60	50	15																		3		0	1	1	1
42	29	6						3												2		0	1	1	1
23	20							4	1											2	1	0.5	1	1	1
	34							10	9											1		0		1	0
17	17													66						2		0			0
36	36	15						6												3		0	1	2	0.5
50	42							16												3		0	1	1	1
23	20							1												2	1	0.5	1	1	1
23	16	1																		2	1	0.5	1	1	1
19	18							0.916667												2	1	0.5	1	1	1
36	38	13	19																	3	1	0.333333		1	0
	73													68						0		0	1	1	1
	40													12						1	1	1	1	1	1
	50													40						2		0	1	1	1
42	46							14	12											2	1	0.5			0
47	41	22	19					23						0.333333						5	4	0.8		1	0
60	52	21	2					23	28											5	4	0.8		1	0
45	38							17	13											3		0	1	2	0.5
56		12	25	21				20	18	17	22	28		17						9	2	0.222222	3	4	0.75
32	33	5						14												2		0	1	1	1
54	55	26																		3		0	1	2	0.5
58																				1		0	1	1	1
	44	20	12																	2	1	0.5	1	1	1
79	80	53																		1	0	0		1	0
40	39	14						1												2	1	0.5	1	1	1
49	39	23	21					18												5	1	0.2	1	1	1
58	55	27						24												4		0	1	1	1
60	38	18	16																	4		0	1	1	1
	85																			0		0			0
41	42	22	18	14	12									25	5					5	2	0.4	1	2	0.5
52	46																			2		0	1	1	1
	28							11	2											1	0	0		1	0
24	20	4																		2		0		1	0
30	27	7																		2		0		1	0
	75	50						35						15	12					3	1	0.333333		2	0
	40	12						13	10											1		0		1	0
40	48	20																		3		0	1	2	0.5
	68	20						26	24	13				58						4	1	0.25	2	2	1
41	38	11	8					0.5												2	1	0.5	1	1	1
	48							29						1						2	1	0.5	1	2	0.5
48	37	12						16												3		0		1	0
48	50																			2		0	1	1	1
61	55	27	25					21												5	1	0.2	3	3	1
65	47	30	28	23	16			25	23											7	2	0.285714	2	3	0.666667
49	36							6												2		0		1	0
18	20																			2		0		1	0
60	61							18												3		0	1	1	1
34	36	10	13					6												2		0	1	1	1
72	71	35												75						1	0	0		1	0
34	26																			2		0		1	0
	61																			1	1	1			0
33	32	14						7												2		0	1	1	1
45	42																			2	2	1			0
36	36							6												2		0	1	1	1
	72																			0	1	0			0
43	41	16	10																	3		0	1	1	1
25	22	1						6												2		0	1	2	0.5
39	40													50						3	1	0.333333	1	1	1
75	75																			0	1	0			0
22	18																			2	1	0.5	1	1	1
37	38																			2		0	1	2	0.5
35	38	14	6											83						2	1	0.5	1	1	1
24	20	4																		2		0	1	1	1
67																				0	1	0			0
	70																			0	1	0			0
43	44							22						3						3	2	0.666667	1	2	0.5
53	48	16	3					12												3	1	0.333333	1	1	1
34	31							6	4											2		0		1	0
74	64							28						15	10	3				3	2	0.666667		1	0
36	35	7	6					9												2	1	0.5	1	1	1
70	56																			1	0	0	1	1	1
30	24	10	3					0.583333												2	1	0.5	1	1	1
	19							2												1	0	0		1	0
	63																			1		0			0
78	75																			0	2	0			0
22	21	4																		2	1	0.5	1	1	1
23	20	1						7	0.25											2	0	0	1	1	1
25	23							1												2	1	0.5		1	0
40	39	24	26					18												5	3	0.6		2	0
	30	14	17	17																3		0		1	0
24	17																			2		0	1	1	1
57	54																			2		0	1	1	1
37	23	2						9	0.5											2	1	0.5	1	1	1
28	33	6						4												2		0		1	0
	47	17												78						2	1	0.5			0
46	36	17						15												4		0	1	1	1
57	44	18																		3		0	2	3	0.666667
51	34	15						16	13	20										5	1	0.2		1	0
	79	60																		1	2	0			0
43	44							22	21	9										4		0	1	3	0.333333
56																				1		0	1	1	1
23	20	1						7	0.666667											2	1	0.5	2	2	1
68	67	25																		1	0	0	1	1	1
29	26							9	4	2										2	1	0.5	1	1	1
54	56																			2	1	0.5	1	1	1
63	51	3						1												2	1	0.5		1	0
30	29	7																		2		0	1	1	1
43	42	25	11					21												4	1	0.25	1	1	1
21	20							2												2	1	0.5	1	1	1
63	59	22																		3	1	0.333333	1	1	1
31	26							9	7											2	1	0.5		2	0
25	26							2	4											2	1	0.5	1	1	1
23	20	3	2																	2	1	0.5	1	1	1
23	39	18	12																	3		0	1	2	0.5
22	18	1																		2	1	0.5	1	1	1
40		9																		1		0	1	1	1
22	19	4																		2	1	0.5	1	1	1
40	34	4																		2		0	1	1	1
22	17																			2		0		1	0
47	42	20	12																	3	1	0.333333	1	1	1
38	30							11	6											2		0		2	0
27	26	2	0.75											23	20					4	2	0.5		3	0
79	70	45																		1	0	0	1	1	1
36	33																			2		0	1	2	0.5
56	50																			2		0	2	2	1
44	42	19	10																	3	1	0.333333		1	0
73																				0	1	0			0
33	34	14	5																	2		0		1	0
53	52																			2	2	1			0
59	47	32	29	30				19	18	9				2						7	5	0.714286		3	0
46	41	18						20						4						4	1	0.25		2	0
74	74																			0		0	1	1	1
50	38							22	4											3		0	2	2	1
47	45	22						21												4		0	1	2	0.5
37	34	15						10												3		0	1	1	1
46	42	17	17	9																4		0	1	1	1
39	40	17																		3		0		1	0
71	65																			0		#DIV/0!	1	1	1
74	77							41												1	0	0	1	1	1
84	83																			0	2	0			0
48	36	17	7																	3		0	2	2	1
	35							11	5											1		0		1	0
39	37	15						6												3		0		1	0
35	34							7	1											2	1	0.5	1	1	1
54	48	25						24	12	29	32									6		0	1	1	1
36	32	8	27					11	6											3		0		1	0
46	34	15						18												4		0	1	1	1
30	28							9	6	4										2		0		2	0
38	38	16																		3		0	1	1	1
45	36	18																		3		0	1	2	0.5
54	53	32	26	23				30												6	1	0.166667	4	4	1
57																				1		0	1	1	1
48	38	20	17					15												5		0	2	2	1
49	39	11						19	17											4		0	1	2	0.5
26	22							4	3											2		0		1	0
52	45	7																		2		0	1	1	1
34	35																			2		0		1	0
34	34	11						12												2		0	1	1	1
	33	10																		1		0			0
58	67							41												2	1	0.5	1	1	1
	70																			0		0	1	1	1
63	60																			2		0	1	1	1
43	38	5						18												3		0	1	1	1
51	52													59	85					3	2	0.666667	1	1	1
45	39	12						15						89	37					4	1	0.25	2	2	1
66	58																			1	0	0			0
	50	33	20	11				16												4		0	1	2	0.5
	34	9	6					10												1		0		1	0
30	29							10	7	4										2		0		1	0
	26	10																		1		0		1	0
28	28	2						3	11											2		0		1	0
53	49	22																		3	1	0.333333	1	1	1
48	41																			2		0	1	1	1
23	22	4	1																	2	1	0.5	1	1	1
35	38	17																		3		0	1	2	0.5
21	18							1												2	1	0.5		1	0
35	37	4																		2		0	1	1	1
26	27	9	2					0.916667												2	0	0	1	1	1
50	38	14	27																	3		0	1	1	1
27	22	7																		2		0	1	1	1
71	68													16						1	1	1		1	0
	32							18												2	1	0.5		1	0
70	66																			0	2	0			0
29	33	12						5												2		0	1	1	1
44	42																			2		0		2	0
27	23	7						3	0.25											2	0	0	1	1	1
23	19							3												2	1	0.5	1	2	0.5
50	48	10																		2	1	0.5		1	0
30	31	4	0.916667																	2	1	0.5		1	0
23	26							5												2	1	0.5		1	0
																				1441

## Sheet: Sheet 7
27.1.1. Wages and salaries	27.1.2. Informal Agricultural Work	27.1.3. Informal Non-Agricultural Work	27.1.4. Other works	27.1.13. Pensions	27.1.14. Development Bonus	27.1.15. Joaquín Gallegos Lara Bonus	27.1.16. Shipments within the country	27.2.3. Gifts	Total household income
		120							120
386									386
386		480							866
		30			50				80
		500							500
		400							400
		400							400
400		240							640
		350							350
	400	385							785
386		200							586
		350							350
380						240			620
580		400							980
772		150							922
		370							370
		250							250
		150							150
386		300							686
380		400							780
	70								70
		150							150
386				180					566
		1600							1600
		500							500
		600							600
		200							200
		320			50				370
386									386
		280							280
400		400							800
				300					300
		220							220
								100	100
		350							350
360									360
		50		90					140
		240							240
		280							280
1000		500							1500
		130							130
386		200							586
386									386
386		200							586
		280							280
		560							560
		300							300
		240							240
2100				2000					4100
460									460
		300							300
		400							400
		500							500
700									700
485									485
		100							100
386		300							686
		90							90
					100				100
400									400
		500							500
		200							200
700									700
100		200							300
		20							20
		300							300
		250							250
	386	350							736
		280							280
	400								400
		380							380
390		120							510
		280							280
375									375
		772							772
392		340							732
1400									1400
		150							150
		70							70
		300							300
600									600
		450							450
386									386
		350							350
		400							400
		150							150
		200							200
		200							200
		200							200
		250							250
		200							200
		150							150
		80							80
772									772
386									386
600									600
386									386
		360							360
386	1200								1586
					50				50
386									386
		380							380
		110							110
					50			40	90
350									350
		700							700
					50		300		350
		600							600
		120							120
		120		150					270
386									386
480									480
386									386
386									386
		300							300
		280							280
		180							180
386									386
		320							320
386		260							646
		225							225
		130							130
732									732
		250							250
400		360							760
		450							450
		400							400
	100								100
		370							370
370		300							670
300		200							500
386	100								486
					50				50
386		100			50				536
		340							340
	300								300
		50							50
		50							50
		200							200
		200							200
	100	200							300
386		100							486
800									800
386		115							501
	100								100
400		200							600
386		100							486
386									386
									0
386									386
1110									1110
386		200							586
				173					173
		360							360
	310								310
700		100							800
		50							50
		100							100
		200							200
		400							400
		400							400
		360							360
		360							360
200		200							400
		300							300
		300							300
250									250
772		230							1002
		500							500
		200							200
		300							300
	600								600
395									395
		200							200
	386								386
		500							500
		100							100
							120		120
		300							300
		350							350
		150		290					440
380									380
		300							300
	150						200		350
							126		126
		300							300
386									386
386									386
							100		100
							200		200
386		214							600
							200		200
400									400
							200		200
386		120							506
200									200
		200							200
		350							350
		720							720
386	100	100							586
665									665
460									460
		250							250
250		250							500
386		300							686
		765							765
		150							150
386									386
					50			80	130
732									732
386		15							401
		600							600
600									600
		300							300
386									386
		300							300
200		100							300
386		384							770
566									566
		120							120
		200							200
386									386
386		465							851
600									600
		400							400
		250							250
	400								400
	400								400
		150							150
100									100
		300							300
	80							5	85
386		200							586
386		114							500
386									386
386									386
		150							150
390									390
		300							300
				250					250
772									772
		150							150
200									200
386									386
386		600							986
		500							500
386									386
		20							20
386		300							686
		200							200
386									386
		200							200
		200							200
					100				100
772									772
200		130							330
386		500							886
					50		30		80
500		580							1080
	300								300
386		200							586
		900							900
		150							150
386		400		100					886
600		300							900
350									350
									0
372									372
200	400								600
386									386
386		200							586
386									386
120									120
	100				50				150
		60			50				110
		400							400
386									386
		150							150
	180								180
		600							600
386	200								586
		400							400
200		200							400
		130							130
		550							550
					50				50
	200								200
		90							90
772									772
386									386
430									430
420	80								500
		350							350
200		200							400
386		340		220					946
200		400							600
386		350							736
		400							400
		100			50				150
386									386
	393								393
		380							380
386		200							586
280									280
660									660
		390							390
		200							200
398									398
700		200							900
370									370
386		564							950
		250							250
	130								130
		80			50		100		230
		500							500
		80							80
		400							400
		250							250
		500							500
		300							300
960									960
							120		120
						240			240
		600			50				650
		200							200
		140							140
		400							400
							240		240
		380							380
386		165							551
772									772
	550								550
		70							70
		150							150
		150							150
		60							60
386									386
		130							130
		30							30
	150				50				200
		800							800
		375							375
		375							375
		400							400
		350							350
		350			50				400
650					50				700
		300			50				350
		300							300
		200							200
		200							200
386									386
							280		280
480									480
		150							150
		250							250
386									386
		180							180
380									380
		150							150
	250								250
386									386
	120								120
		100							100
		340							340
		600							600
386									386
		1500							1500
		270							270
		270							270
	100								100
				212					212
		350							350
		400							400
		70							70
		100							100
		160			50				210
				180					180
		200							200
		200			50				250
772									772
									0
		1200							1200
		500							500
		600							600
772									772
	100								100
386									386
793									793
		160							160
		320							320
		150							150
		386							386
		100							100
		100							100
									0
		300							300
		350							350
386		300							686
		380		120					500
		380							380
		300							300
386		350							736
					100				100
		400							400
		400							400
									0
		1200							1200
		500							500
		190							190
		210							210
		380							380
386									386
		400							400
		200							200
386									386
772									772
386		50							436
				120					120
772									772
		100							100
386									386
386									386
		180							180
386				220	50				656
772									772
772		200							972
		200							200
		500							500
		500							500
		300							300
		300							300
		300							300
		50			50				100
	200								200
772									772
386									386
									0
386									386
		400							400
		400							400
		400							400
		375							375
								80	80
		600							600
		300							300
		150							150
		200							200
		250							250
	80								80
	50								50
	300			50					350
		200							200
									0
386									386
386									386
386		200							586
386		1500							1886
		500							500
800		200							1000
	100								100
		600							600
450									450
		150							150
		120							120
		365							365
		150							150
					50				50
386		150							536
		165							165
250									250
400									400
	200								200
		800							800
250									250
250		200							450
	800								800
		600							600
386	40								426
386				50					436
		200							200
		1200							1200
386		314							700
400									400
386									386
		310							310
		310							310
386									386
386									386
				200					200
		150							150
									0
		250							250
					50				50
		90							90
386		400							786
		200							200
					100			80	180
		150							150
1600		400							2000
		366							366
		200							200
				300					300
								300	300
386		320							706
		450							450
	100								100
386					50				436
		50							50
		50			50				100
		300							300
		250							250
				150					150
								120	120
		100							100
		90							90
290									290
386		50							436
386									386
		200							200
		160							160
		800							800
386									386
					50			100	150
		150							150
386		200							586
386									386
					50				50
772		160							932
		400							400
		200							200
		100							100
		150							150
		150							150
386									386
		350							350
		300							300
		300							300
		600							600
772									772
		1300							1300
		1000							1000
386		100							486
		100							100
		200							200
		150							150
		250							250
100									100
		360							360
780									780
1158									1158
		80							80
360		160							520
		440							440
	120								120
								40	40
390									390
								85	85
650									650
772									772
		250							250
		400							400
386		214							600
		250							250
		180							180
			50						50
		100							100
		275							275
					100				100
		300							300
390									390
386									386
		300							300
		100							100
386									386
		100			50				150
772									772
		400							400
386		274							660
		800		100					900
		330							330
		350							350
386		350							736
386									386
		160							160
386									386
		300							300
							50		50
		300			50				350
		30			50				80
		300							300
		300							300
		250							250
		200							200
				130					130
386		300							686
386									386
386									386
150									150
		200							200
		200							200
		300							300
		300		210					510
386		40							426
386									386
		180							180
		200							200
		100							100
		100							100
	60							200	260
386								200	586
					100				100
		50							50
720									720
		250							250
386		100							486
			100						100
			100						100
			100						100
