# Supplementary material for: Dataset for vulnerability model analysis in economically depressed areas
Source: Data Brief. 2022 May 23;42:108307. doi: 10.1016/j.dib.2022.108307 (PMC9160495; doi:10.1016/j.dib.2022.108307)
Supplement: Supplementary file 2 [file mmc2.xlsx]

## Sheet: Sheet 1
File content - Variables for the Vulnerability model
Sheet 2	Data extracted from the Socioeconomic and Environmental Characterization Survey of the San Juan Site of the city of Manta (Original Language)
Sheet 3	Data extracted from the Socioeconomic and Environmental Characterization Survey of the San Juan Site of the city of Manta (English)
Sheet 4	It extracts the income data from "Development Bonus" to determine the number of beneficiaries, and the percentage of beneficiaries. Extracts data from the "Montubio" ethnic population to obtain the percentage of the Montubia population. It extracts the data from "General IESS" to determine the people affiliated with the IESS; and, the processed data of the PEA is extracted from the supplementary …
Sheet 5	Extract the data: "Construction type" and "Floor material", to determine the material of the walls and the floor of the houses, and obtain the number of households with houses with poor characteristics. Data on "Bedrooms" and the number of people per family living in the house are extracted: "Family one" "Family two" "Family Three" "Family Four", from here the total number of inhabitants in the h…

## Sheet: Sheet 2
27.1.14. Bono de Desarrollo	3.3. Montubio	24.1. General IESS	8.1. Nivel Educativo Esposo	8.2. Nivel Educativo Esposa	8.3.1. Nivel Educativo Hijo 1	8.3.2. Nivel Educativo Hijo 2	8.3.3. Nivel Educativo Hijo 3	8.3.4. Nivel Educativo Hijo 4	8.3.5. Nivel Educativo Hijo 5	8.3.6. Nivel Educativo Hijo 6	8.4.1. Nivel Educativo Hija 1	8.4.2. Nivel Educativo Hija 2	8.4.3. Nivel Educativo Hija 3	8.4.4. Nivel Educativo Hija 4	8.4.5. Nivel Educativo Hija 5	8.4.6. Nivel Educativo Hija 6	8.5.1. Nivel Educativo Otros 1	8.5.2. Nivel Educativo Otros 2	8.5.3. Nivel Educativo Otros 3	8.5.4. Nivel Educativo Otros 4	8.5.5. Nivel Educativo Otros 5	8.5.6. Nivel Educativo Otros 6	22.1. Rama de Actividad 1	22.2. Rama de Actividad 2	22.3. Rama de Actividad 3	22.4. Rama de Actividad 4	22.5. Rama de Actividad 5	4. Tipo construcción	8. Material Piso	10.2. Habitaciones	18.1. Familia Uno	18.2. Familia Dos	18.3. Familia Tres	18.4. Familia Cuatro	10.6. Letrinas	12.2. Pozo	12.3. Rio	12.4. Tanquero	12.5 Agua Lluvia	1. Personas por Familia
			3	3	4						3	4															2	3	3	3	5									5
		1	3	2	5																		1					3	3	2	3				1	1				3
		1		3													2	2	4	4	6							3	3	3	6									6
50				8																							1	3	3	2	1				1					1
			3	5							4																	3	2	2	3									3
			3	2	2						2																	3	3	2	4									4
			2	2	4						1	4	4															3	2	3	6									6
		3	3	3	2						1														1			3	3	3	4									4
			3	5	2																						1	3	3	2	3									3
			6								6												1					2	3	5	2				1					2
		2	2	2	2																				1			3	3	2	3							1		3
			5	5																							2	6	3	1	2							1		2
		1	3	3	5						2	4					2								1			3	3	3	6				1					6
		1															3	3									1	3	3	2	2									2
		2	8	3	5	6																	1		1			2	2	3	4									4
			3	3							4	5																3	3	3	4				1					4
				8	8																						1	3	3	3	2									2
			3	3							4																1	3	2	1	3							1		3
		1	3	4	2																				1			3	3	2	3							1		3
		1		8	3	5	5																				3	3	3	3	4				1					4
			2	3	4						6	6	6										1					3	3	2	6									6
				2	5																							3	3	2	2				1					2
				5													1	3										3	3	1	3						1			3
			3	6							2	4																3	3	2	4									4
		1	3	6							4	2																3	2	3	4				1					4
			5	5	2	4	6																					3	3	1	5				1					5
			3	3	4						4																	3	3	2	4							1		4
50			3	2							4																1	6	3	3	3									3
		3		5	2						2														1			3	3	1	3									3
			4	3	2						2	2																3	3	2	5							1		5
			3	5	2						6	6																3	2	3	5									5
				2													1											3	2	1	2									2
			3	3	1						2																	1	3	1	4							1		4
				2																								3	3	2	1							1		1
			2	3	2						1																	3	3	1	4							1		4
		1	4	3	2	1																	1					1	3	1	4							1		4
				3	1																						1	3	2	1	2									2
			3	4	4						1	2															1	3	2	2	5									5
			6	5	2	1																					1	1	3	2	4				1					4
		2	5	6	3						3																	3	2	4	4									4
			3	3	1	2					2																	3	2	2	5									5
		1	5	3	1	4																			2			3	3	4	4							1		4
		1	5	5	1	3					1												1					3	3	2	5							1		5
		4	3	3	1	2	2																		1			2	2	3	5				1			1		5
			2	3													2										1	3	3	2	3									3
			3	2							3																2	4	6	1	3							1		3
			8	8	3						3																2	4	5	2	4				1					4
			2	8	2	3					3																3	4	6	1	5									5
		3	6	6	3	4					5	6					1											3	2	5	7									7
		1	3	3							1	2													1			3	2	2	4							1		4
			8		3																							3	4	1	2							1		2
			2	4							2	4															1	3	3	2	4									4
			4	4	6																							5	3	3	3									3
		2	5	3	5																							2	2	3	3				1					3
		2	3	4							4														1		1	3	3	2	3									3
	2		8	8																				1				3	2	1	2									2
		3	3	3	2						2	6													1			3	3	2	5				1			1		5
			2	2	2																							3	3	2	3							1		3
100			8	2																								6	3	1	2									2
			3	3	4	4																						3	3	2	4									4
			4	5	2																							3	2	2	3				1					3
			8	2	3						5																1	3	3	1	4				1					4
		2	3	4	2	2	2																		1		1	3	2	3	5				1					5
			2	3	5						3	3	3															1	3	3	6							1		6
				8																							1	5	4	1	1							1		1
			2	2	3	3					3																	3	3	3	5							1		5
			8		3																							3	3	2	2							1		2
	3	1	3	3	6																				1			2	2	5	3				1					3
			8		2																						1	6	3	2	2									2
			3	4		8					4						4						1					3	3	1	5									5
			5	5	5	2																						3	2	2	4									4
		1	2	3																					1		1	3	4	2	2				1					2
			2	3	4																						2	2	3	2	3									3
		1	4																								1	3	3	1	1									1
		2	3	3	1						2														2			1	3	2	4									4
		3	3	5	2						4														1			3	2	3	4				1					4
		2	6	6	1																							2	2	2	3				1			1		3
			2	2																							2	3	3	1	2									2
			3	3	2	2	2																				1	3	2	2	5									5
			3	3	5																						1	3	2	2	3									3
		1	3	3							1	2																1	5	1	4									4
		2	2		5																						2	3	3	2	2									2
		2	4	3							1																1	3	3	1	3									3
			5	5	1																						1	1	3	2	3									3
		2		2	6						2						1											3	3	3	4				1					4
																	2	5										3	3	2	2									2
			2																				1					6	3	1	1									1
			3	2	3	1					3																	3	3	3	5									5
			2	3							4	4	4	3													1	3	3	2	6							1		6
			2																									3	3	1	1							1		1
			8		4	4					4																1	3	3	4	4							1		4
			8																									5	4	1	1							1		1
			2																								1	3	3	1	1				1				1	1
		2									4	4													2			2	3		2									2
		4	3	3							2	2	1														1	3	3	2	5							1		5
		1	2	2							6	5															1	3	3	2	4				1					4
		1	4	5	1						2																	4	3	1	4				1					4
			3	3	2																						1	2	3	1	3				1					3
		5	3	3	4	5					2												1					3	3	2	5									5
50			8																									5	4	1	1									1
		1		8													4											3	3	1	2									2
		1	4	2	2	3					2																	2	2	2	5									5
			6	4													4										1	1	4	2	3									3
50			2	2																								3	3	2	2									2
			3	5							2																	5	4	1	3									3
			3	5	4	2	2																				2	6	2	3	5				1					5
50		1	2	2																								6	2	2	2				1					2
	3		2	2	4																						2	6	2	2	3				1			1		3
			8	8							2																2	2	3	2	3									3
		1	2	8	3																						1	3	3	4	3									3
		1	5	5	1	2																					1	3	3	2	4							1		4
			5																									3	5	1	1									1
		4		3	4						2	2	5												1			3	2	3	5							1		5
			8	8	6																				1			5	4	1	3									3
			5	5	2	2					1																1	3	2	2	5									5
			4	3	2						2																1	3	3	1	4							1		4
			8	2													2										1	1	2	2	3									3
		1		3																								3	2	1	1							1		1
			2	3	5																						1	3	3	1	3							1		3
			4	3	6	6					5						2	2	2									3	2	4	8									8
			3	3																							1	3	3	2	2									2
			3	3	5						5						2										2	3	3	1	5									5
			5	3	5						4														2			3	2	3	4									4
			3	2	5	5					5																4	6	3	3	5				1					5
			5	3		4					2	4	4															3	3	2	6									6
				5	3						2	5															1	3	3	2	4								1	4
			3	3	2						1	5															2	5	4	2	5							1		5
			2	2													5						1					2	3	2	3				1					3
				4													2											6	3		2				1					2
		4	5	3	2	2					4												1		1			3	2	3	5				1					5
			2	2	2																		1		1		1	2	3	2	3				1					3
		1	8	8	3	3					5	6											1				1	1	3	1	6									6
50			3	3																								6	4	3	2	5					1			2
50		4	4	4	2						1	2															2	6	2	2	3	3						1		5
			5	5							1																	3	3	2	4	4								3
			3	5	1																		1					3	3	2	3	2								3
			2	2							3						2										2	3	3	6	5	4						1		4
			3	3	2						2																	3	3	4	3	4								4
			2	2													8										1	3	2	3	1	4						1		3
			4	8																							1	3	3	4	5	2								2
			8	3	5	5					6												2					3	3	3	2	2						1		5
			6	6	2						2																	6	4	3	5	3			1			1		4
		2	3	2	4																				2			3	2	2	2	3	3							3
		1	3	6							2	2																3	2	2	3	5	4							4
				3																			1					3	2	3	2	4	4							1
		1	4	3	2						2														1			3	3	3	3									4
		1	2	2	3	4					4																1	3	2	2	4				1					5
		1		4							2														1			3	3	3	4									2
				3	5																							3	2	2	4									2
		2		4	3																				1			6	3	1	4							1		2
		3	3	3	5						5	1													1			3	3	1	3							1		5
		1	5	5	2																				1			3	4	3	5				1			1		3
		1	2	2																								2	2	3	4									2
			3	5	2																							1	4	1	4							1		3
			3	5							2												1					3	3	5	3									3
			3	3	4																						1	3	3	3	4									3
			5	5	2						1	2															1	3	4	3	5									5
			5	5	2						2																	3	3	3	6							1		4
			2	3																								2	2	2	6									2
			5	4	3	6																						3	2	3	5									4
			2	3	2	2																						3	3	5	4									4
				3	2						5																	3	3	2	2							1		3
			6	6	1	2																			1			1	3	2	5									4
		1	5	3	4						2														1			3	3	2	3				1					4
			3	3	3	5																						3	2	2	3									4
			5	5	2												2											3	3	2	4									4
			3	3	4																				1			3	2	3	2									3
			2	2	2	5					5													2	2			3	3	1	4									5
			3	3	5	5																						3	2	1	2				1			1		4
			4	4	1												4											3	3	2	5									4
			2		2	4																						3	2	1	2				1					3
			2	3	5	4																	2					3	1	3	4									4
		4	8	8	2						2	2													1			5	5	1	1				1					5
			8	8	3	3					3	3												6				3	2	9	2									6
		1		2	3	3					4	5					3						1					3	3	4	8									6
			3	3	2						4	5													1			6	3	2	1				1					5
				2							3						1	2										3	2	3	5									4
			3	3																								3	3	1	3									2
			3	3	2						1						2											5	3	1	5									5
			5	5							2																	5	5	2	5				1					3
		3		3							4	2																3	3	2	5				1					3
			3	3							4	4																6	4	1	3				1					4
			3	3																								3	3	2	5									2
				3	2												3	3					1					2	3	2	4									4
			2	3																								3	2	3	4									2
			3	3	5	4	2																					3	2	4	5									5
		2		3	4																							3	3	2	3									2
			2		3						3						4											5	4	1	2				1					4
			8																									3	2	1	6									1
		2	2	2																								2	3	2	3									2
		1	3	3	5	5	5	5			5						5								1			2	3	2	4				1					8
				3																								3	3		5									1
			3	3	1						1						3								2			3	3	2	2									5
		2		3	5												5											1	1	1	5				1					3
			5	5							1	1					2										1	3	3	3	6				1					5
				2	3	3	3	3																				6	3	3	4									5
			2	2	5	5											2											4	4	2	2									5
		1	5	4							1																	3	3	1	4									3
			4	5	3	3					4																	3	3	3	2				1					5
			8	3	5												8						1		1			3	3	2	3				1					4
			5	4	1						2														1			3	3	2	3									4
		4	3	3	2						1	2													1		1	3	2	3	6									5
			8	2	3																							3	3	2	5							1		3
			2	3																								3	3	1	2				1					2
		1	3	2	1	2					3	4													1			3	3	1	5							1		6
		1	3	3	4																							3	2	2	4									3
			2	3	4						4													1				3	3	3	4				1			1		4
		3	3	3	1	2					2														1			3	3	1	3				1			1		5
50			2	2																								2	3	2	4									2
		5	3	5		2					1	4													2			2	3	1	4									5
		3	3	3	4	4	4										3								1			3	3	2	2									6
			4	5	2	1																						3	2	3	4									4
		2		5	4																							3	3	2	5									2
			3	2	2						1																	3	3	2	5									4
		1		2							5																	3	2	2	3									2
			3	3	5																							3	3	4	4				1					3
			5	3							1																	3	3	3	5									3
			3	3	5						4	4					6								1			3	2	2	3									6
		5	2	3	2						4	4											1					2	3	1	3							1		5
			3	3																								3	3	3	5				1					2
				4	2	2					2						2											3	3	2	2									5
		4		5	5	5					3												1					3	2	2	5									4
		1	3	3	4						4														1			5	2	3	4									4
		2	3	3							4														2			1	3	2	3				1					3
		1	3	3	2						4																	3	3	2	5				1					4
			3	3	2	1																						1	3	1	4									4
			3	3																			2					3	3	1	4				1					2
			3	3	4						4												1					3	2	3	4									4
		4	3	3	4	2	2																					2	2	2	4									5
			3	2	4						6	5													1			3	3	2	5									5
			3	3	1																							3	3	3	4									3
			5	5	5	5																	3					3	3	2	1									4
		1	2	2							3						3	2						1	1			2	3	2	3									5
		2	5	3	2																		1		1			3	3	2	4									3
		1	5	5							1														1			3	2	2	3							1		3
		1	3	3	1						2						4								1			3	3	1	3									5
			2	2																								1	5	1	5									2
		4	3	3	2						1	2																2	3	3	3									5
			5	3	1	1																						2	3	3	4									4
				5	1	2																						3	3	3	3									3
		2		5	3	3	3				2														1			3	3	4	4									5
			3	3							2	2																3	3	2	4							1		4
		1		4							1	2	4												1			3	1	2	4									4
		4		4	4						2	2													1			3	2	2	5				1					4
		3	4	4	2						2												1		1			5	4	2	4									4
			3	4	5						4	4															1	3	3	2	5									5
		4		2	1	4					4														1			3	3	1	4									4
				2																								3	2	3	5				1					1
		1	2	3							5														1			3	2	3	3									3
			4	5	1						2																	3	3	1	6				1					4
		2	5	5							2														1			6	5	1	1				1					3
			5	2							1																	3	2	2	4				1			1		3
			3	3	2						1	2																3	3	3	7				1					5
100			2		2	3																						1	6	2	3				1					3
		4	2	2	3	4																			2			2	3	2	5									4
		1	3	2	5																				1			2	3	5	2				1					3
		1	3	4	2						1														1			2	2	2	3									4
50				2							8						5	5										7	2	2	1							1		4
		2	3	3	2						4																	4	6		1				1	1				4
			3	4	4	2	1																1					3	2	2	4									5
		3		2	2	2	1																		1			5	3	4	2							1		4
		2	2	2	5	5	2																					2	3	1	4									5
			3	4	1						2																	3	3	3	5				1					4
		2	2	2	3	3					1														1			3	3	2	2				1					5
		1	3	4							2														1			3	2	1	3				1					3
			2	2	4	4					3						2								2			3	3	1	3				1					6
			2																									3	3	4	3								1	1
		2		3							4	5	6															5	3	1	5									4
			2	2	2						3	4					2	2					2					3	2	3	2				1					7
			3	3							1																1	3	3	2	1				1					3
		1	2	4	1	2					2														1			3	3	2	5							1		5
											3						2											2	3	3	5				1					2
			3	3							4														1			3	3	3	5									3
50			2																				1					3	2	2	3				1					1
50					2																			1				3	2	2	4				1					1
		1	2	2							2	2													1			6	3	1	3							1		4
		1			3												2											1	6	1	7									2
			3	4							1	2												1				3	2	2	4									4
			2	3	2	4					4												1					3	2	3	6				1					5
			6		5																							5	3	1	8				1					2
			2	3							4												1		1			2	2	3	4									3
			2		2	2																						3	3	2	3				1					3
																									1			4	5	3	7									3
			2	5	4						6						1								1			3	3	3	4				1					5
			3	3																					1			3	3	4	6				1					2
50			8																									2	2	2	3				1			1		1
			2	2	4						1	3											2					5	3	5	5									5
			2	4	4						3	4																2	2	2	2							1		5
		5	8	8	3	3					2														2			3	3	3	2									5
		2		8							2						1								1			3	3	2	5							1		3
		1	2	2							2	3																3	3	3	4									4
		2		8	4	4																	1				1	4	4	1	5							1		3
			2	8	1	1	3				1	3															2	2	3	3	4				1					7
		1	3	3	1						1																	3	3	2	2									4
		2	2	3							7	7	3	4											1			3	3	2	3							1		6
			4	3	5	5	4	3			2						4											3	2	3	4									8
		2	3	3							2						8								1			3	3	2	4									4
			3	2							2														1			3	3	1	3									3
50			2	2	4						2	5	4				2											3	3	2	3									7
		1	3	3							3	4																6	3	1	4									4
			3	3	3	5	5				5												3					3	3	2	4									6
			2	3	4																							3	2	3	5									3
			3	3	5						5						3											3	3	2	3									5
			2	2																								3	2	3	2									2
		1	2	2																					2			3	3	3	4									2
			5	3	4	2					4																1	3	3	3	3							1		5
			2	2	2	3																		1			1	3	3	4	3									4
		5	3	3	1	1					3														1			3	3	3	7									5
		1	2	5	4						4														1			3	2	2	3									4
				3	6																				2			3	3	2	3									2
		2	5	5	2																				1			3	3	3	5				1					3
			3	2	3						5																1	3	3	3	3				1					4
			3	3	1	2																	1					1	3	1	2				1					4
50																	2	2	4									3	2	3	2				1					3
		2	4	5	2																							1	4		4									3
			5	4	1	2																						3	3	3	5									4
		1	3	3	2	2																						6	3	1	4									4
			3	3	5						6	2																3	3	3	5							1		5
			5	5													2											4	3	1	3							1	1	3
			2	3																				1				3	3	2	3									2
		1	5	5	1						2														1			1	3	1	3				1					4
			8	3													2											3	3	1	4				1					3
			8	3							8																	6	4	1	4									3
50			3	2	3	4					5						5	5										4	3	1	5				1			1		7
			3	3							6																	3	2	4	4									3
			2	3							5																	3	3	2	5									3
				2	2	2	3				3														1			3	2	2	4									5
			3	3													2											2	3	2	3				1					3
			2	3																								1	3	3	5				1					2
		2			3	3																			1			3	3	2	4				1					2
		4	5	5	1	3																			2			6	3	3	4				1					4
			3	3	1	5					3												1					3	3	2	5				1			1		5
			3	3	2	2																						3	2	2	3				1					4
				2	3	3	3				3																	3	3	2	4				1					5
			3	3	1																							3	2	2	3									3
			2	3	4																							3	3	3	3				1					3
		1	3	5	1																				1			1	3	3	3							1		3
			3	3	3						4																	3	2	3	4				1					4
			3	3	5	3																						1	6	1	2									4
50			3	3	2						1						3						1					1	3	1	4									5
			3	3	5	2																						1	3	1	4									4
		1	3	3	4						4	4																1	5	3	4									5
			4	4	2						2																	3	3	2	4									4
		1	3	3							2																	5	2	2	4				1			1		3
			5	3	5						2						6						1					2	6	2	5	4			1			1		5
50			3	3							2	4																3	3	3	2	5						1		4
50		2	5	5							2						2											3	3	3	4	2			1					4
50			3	3	1						2	4																3	2	4	3	3			1					5
		2		2	6	6																						2	3	2	2	4								3
			3	3							5	5																3	3	1	5	3								4
			3	2	5																							3	3	4	3	5								3
		1	3	3	2																				1			3	3	3	2	5								3
				2							2						2											3	3	2	3	2						1		3
			2	2	5	4																			2			3	6		3	4								4
			5		3																							2	3	3	3	2			1					2
			5	5	1						2																	2	2	3	3	2								4
			5	5	1						2														1			3	3	2	6	5			1					4
			3	3	5						5																	3	3	2	2	2								4
			3	3	1						3														2			3	3	2	4									4
			4	4	2						3																	2	4	1	3	3			1					4
			2	2	2	4					5												1					3	2	2	2	3			1			1		5
				4	4	4					2														1			3	2	3	4	2			1					4
			2														2						2					2	3	3	2	4			1					2
			2	2	2						2	4																3	3	3	2	4								5
			4	4	2						2																	2	3	3	2	5								4
			3	3																								3	3	3	3	7								2
			5	5	1																				1			2	3	4	3	3								3
			3	3	4																		1					3	3	2	3	3								3
				2	4																							3	2	6	4	4								2
			4	4	2	1																						3	3	3	4	3								4
			3	3	5	5					5												1					3	2	3	4	3			1					5
			3	2							3																	3	3	4	4	3							1	3
				2	2												2											3	3	2	2	5	6							3
			3	3	2	3					4																	3	2	3	2	4			1					5
			2	2																								6	3	3	2	5			1					2
			2	2	2						3	3													1			3	3	2	2	3								5
50			2	3							2																	3	3	4	3	4								3
				4							2																	3	3	3	5	4			1					2
			2	2							6																	3	2	2	2	3								3
50			4	3	1	2																						3	2	3	2	2	6							4
		2	4	2	5																				1			2	2	2	1	2	2		1			1		3
			4	4																								3	3	2	4	2	2							2
			3	2							4																	2	3	2	3	4	4							3
			5	5																								3	4	3	3	3	4							2
			3	3	4						2	2					2											3	2	5	3	3	3	3	1					6
		1	3	3	2	4					4														2			3	3	4	4	2	2							5
			2	2																			1					3	2	3	2	4	6	6	1					2
		2															5	5							1			3	3	2	4				1					2
		2	3	3	2						5														1			3	2	6	10									4
			5	5	2																							3	3	3	4									3
			5		5						5																	5	3	3	3							1		3
			2	3																								4	6	1	1							1		2
		2	5	5	1																							3	3	2	3				1					3
			2	3	5						5																	5	4	3	3				1					4
			5	4																								3	3	3	4									2
			8	8																								1	3	2	5				1					2
				3	2	2	4																					3	3	2	4									4
			2	2																							1	2	3	2	4									2
			2	2	4						2														1		1	3	3	2	1									4
			2	2																								3	3	3	8									2
			3	3	2						1	2																3	3	1	2							1		5
			3	3													1							1				3	3	2	3									3
		1	5	3							2	6					1	5	5						1			3	4	2	3									7
100			3	3	2																							2	2	1	3									3
			5	4	1																							3	3	2	5				1					3
			3	3							6																	4	6	2	4									3
			3	5							2																	1	3	2	3				1			1		3
			3	3	5	5																						3	3	4	6							1		4
			3	3							2	4																3	3	2	5									4
			4	4	4						5																	3	3	3	3							1		4
			3	5							2																	3	3	2	4							1		3
			3	3	2	6																						3	3	2	2							1		4
			5	3							1														1			3	3	4	5				1					3
			2	2	5	5																		4				5	2	4	8									4
			5	5	1																			1				4	3	2	3	2								3
		1		2	5																				1			3	3	2	3	5								2
		2	5	5	1	2					2														2			2	2	5	4	2						1		5
		1	5	5	2						3	4	5												1			3	3	3	1	4								6
			3	3																								2	2	2	2	3			1					2
		4	3	3	2						2														2			1	3	1	1				1					4
				2							2																1	3	2	2	4									2
		4	5	6	3	4					2																	5	4		4									5
		2		3	4																							5	3	2	3									2
		1		4	2						2																	6	3	3	2				1					3
50		1		2	5						2														1			3	2	3	2									3
		2	5	3	2	1																			2			1	3	1	2				1					4
		2	3	3	4	5					5														2		2	3	2	3	5				1					5
			3	4							1	2															1	1	5	1	3				1					4
		1	2	2																								3	3	1	1									2
			5	4							1																	1	1	1	1									3
		1															3	2										3	3	2	4				1					2
		1		3	5																							3	3	1	5									2
			3	3	3	3					2	1																3	3		4									6
50				2																								3	4	6	6									1
			2	3																			1					3	3	1	5									2
			3	3																					2			1	3	1	2									2
		1	2	2	1						2														1			3	3	4	5							1		4
			2	2																								7	4	2	2							1		2
		1	2	2																					1			3	2	2	1									2
			2	3	4																							5	3	2	2									3
			3	3	2						2																	5	4	1	3									4
			3	5							1	2																3	3	2	5									4
				5							2	2													1			4	3	1	3							1		3
			4	4													2											3	3	2	5									3
			5	5	5						2														1			3	3	2	4				1					4
			2	3							3																	1	3		2									3
			5	5							1												1					3	2	2	2									3
			5	4	1																		1					3	3	2	5				1					3
			5	4							1												1					1	2	2	4				1					3
			2	3	4	4																	1					3	3	2	3				1					4
				3													3						1					3	3	3	4				1					2
				3													4						1					3	2	2	3				1					2
				3													5											1	5	2	6				1					2
			5	3							2	2																2	3	2	2									4
			3	5	4	5					5						1											3	3	3	5				1			1		6
			3	3	1	5					5	6																4	3	1	1				1			1		6
		2	5	5							4	4																3	3	2	5				1					4
		1	3		4	5	5				4	4	4	5	5		5							3				3	3	2	3				1					10
		3	5	6	2						4																	2	2	3	5	2								4
		1	3	2	6																							3	4	3	4	3			1	1				3
			5																				1					3	3	3	5	3			1					1
				3	3	3																						3	3	6	3	4			1					3
		1	3	3	3																							3	2	3	4	4			1					3
	4		4	3	2						1																	3	3	4	4	3								4
	5		2	5	3	3					3																	3	3	2	2	3			1					5
	4		2	2	5						5																	3	3	2	3	2								4
			2	2	4	4																		1				3	2	3	4							1		4
50				2																								3	3	2	4				1					1
	8	8	2	3	4	4	5	5									1	4							1			3	3	3	6									8
	2		3	3																								7	2	3	3								1	2
	3			3							2	1																3	2	2	2				1					3
			4	4	2																							1	4	1	2								1	3
			3	3	2																		1					3	2	3	4									3
				3	3						2						2	2							2			3	3	3	1									5
	4			2	2						2	4																3	3	2	4				1			1		4
			2	2	6																							1	4	1	2							1		3
				2	5						5	5	5				2						2					1	5	1	9						1			6
			3	3	2	3					1																	7	2	2	5									5
		1		3							5						1						1		1			3	3	2	2				1					3
		1	3	3	2						4																	3	3	1	4									4
			3	3																								3	3	3	4								1	2
			2	3	3	3					3													3				3	2	3	4								1	5
		1	8	3	4	4	5	5			5	5													1			3	3	2	5									8
			3	3							2														1			3	3	1	3									3
			3	3																					1			3	2	3	2				1					2
			3	3							5													1				3	2	4	3									3
			4	4	3	5					2													1				3	3	2	2							1		5
		1	8	8	4												8								1			1	3	2	4				1			1		4
		1	3	5																					1			3	3	2	3									2
		1		2																								3	3	3	4									1
			3	3	4						2																	1	3	1	4									4
			3	3																								3	2	3	7									2
			3	3							2																	1	6	1	6				1					3
50				2																								2	2	3	4				1					1
			3	3	4	2																						3	2	2	5							1		4
		4	6	3	1						2														1			4	3	2	3				1					4
			4	3													8											4	3	2	3									3
100			8	8																								3	3	2	6									2
			3	3																								7	3	1	1				1					2
		1	3	4																					1			3	2	2	5				1			1		2
		1	3	3	4	2											8											3	2	4	5				1					5
			2	3	2																							2	3	2	4				1			1		3
		1	4																									2	2	2	3							1		1
				4																								3	3	1	2									1
			2	2							5						1								1			2	3	3	4				1					4
			3	3	4	1					4																	3	3	2	2									5
			2	3							2	2											1					2	3	2	3				1					4
50		4	2	2							4						4	2	1						1			3	3	2	1									6
			3	3	3	3					1																	2	3	2	2				1					5
50			2	2																								3	3	1	4				1					2
			5	3	2	2					1																	3	3	3	4				1			1		5
				3							1																	3	3	2	6									2
		1		3																								3	2	2	2									1
			8	2																								5	4		5	4								2
			3	4	1																							7	2	3	5	2						1		3
			3	6	1						1	2																3	3	3	5	3						1		5
			5	5							1																	2	3	2	2	4								3
		1	8	2	3	5					5														1			3	3	3	3	3			1					5
		4		8	2	2	4																		1			6	4	3	3	5						1		4
			4	3																								3	5		4	3				1				2
			2	3																								3	2	3	3	2								2
			5	3	1						1	2																1	6	2	2	4			1					5
		3	4	5	2						2																	3	2	3	2	5	3							4
50		1		2	4												8											3	3	2	3	4	3							3
			3	2	4						4																													4
		1	8	3	4																				1															3
			5	5	2						2	4	4																											6
50				2	2																																			2
		2	3	2							2	5	6												2															5
			8																																					1
			3	6	1						1	2															1													5
			8	8	5																																			3
			2	2							1	2	2																											5
			8	2																																				2
		1	6	4	1						1																													4
			8	8	2																																			3
			5	5	5	5					6																													5
			4	4							1																													3
		2	2	2	5																																			3
		2	4	4							2	2													2															4
			4	5							2	2																												4
		1	5	5	2	2																																		4
		2	3	3	5	5																			1															4
			5	4	1																																			3
			2		2																																			2
			4	5	1																																			3
			3	4	1																																			3
			5	4																					1															2
			3	3	3	5																																		4
		4	3	3							2	2													2															4
		2	3	3	1	1											3	3							2															6
			8	8	2																																			3
		1	2	3																					1															2
			5	5																			1																	2
			3	3	2	5																	1																	4
			8																																					1
		3	2	3	2	4																			1															4
			2	2																																				2
		1	2	2	2	2	2				3	3	8				1								3															9
		1	3	3	4						3						2								2															5
			2	2																																				2
			2	3							4	4																												4
		1	3	2	6						6														1															4
		3	3	3	4						2																													4
			2	5	3	5	5																																	5
			2	2	5																																			3
			2	2																																				2
			8	8							3																													3
100			8	8																																				2
			2	8	4	2																																		4
		3		2							2	2													1															3
		3	5	3	4						2														1															4
			3	3							2	1																												4
		2	4	3	4						3	3	4	4																										7
		5	3	3	3	3					2	2													1															6
50			3	3	4						5																													4
		2	4	3							2	2	2												2															5
			3	3	4																																			3
		2	3	3	4																				1															3
			2	2	3	3	3				5																													6
			2																																					1
		1	3	3	4	5					4																													5
		1	3	3	2						4	5													1															5
		1	4	4							2	2													1															4
			2	5	2																																			3
			2	2																																				2
			3	2	2						4																													4
				2	2																																			2
50			2	2							1																													3
50				2																																				1
			2	2																																				2
			2	3	2						4																													4
			2	2													2	2																						4
			2	2	4						4						3	8																						6
		1	2	2																																				2
		1		2	2	3	8				4														1															5
		1		2	2	2					2														1															4
		1	3	3							2	2	2												1															5
				3	2																																			2
			3	3	1						1	2																												5
		1	3	3	3																																			3
		1	3	3																																				2
			5	5	1	2																																		4
		2	2	3	4																				1															3
		1	4	3							1														1															3
			2	4	4																																			3
			2	4	1	2					1																													5
			2	2	3	3																																		4
			3	2	2																																			3
			8	2													4						1																	3
		1		3							4														1															2
100			2	2																																				2
			3	3	2						2																													4
		2	3	3																					2															2
			3	4	2						1	1																												5
		1	3	3							1														1															3
			3	3	2																																			3
			3	3	1	2																																		4
			5	3							2																													3

## Sheet: Sheet 3
27.1.14. Development Bonus	3.3. Montubio	24.1. General IESS	8.1. Educational level husband	8.2. Educational level wife	8.3.1. Educational level child 1	8.3.2. Educational level child 2	8.3.3. Educational level child 3	8.3.4. Educational level child 4	8.3.5. Educational level child 5	8.3.6. Educational level child 6	8.4.1. Educational level daughter 1	8.4.2. Educational level daughter 2	8.4.3. Educational level daughter 3	8.4.4. Educational level daughter 4	8.4.5. Educational level daughter 5	8.4.6. Educational level daughter 6	8.5.1. Educational level other 1	8.5.2. Educational level other 2	8.5.3. Educational level other 3	8.5.4. Educational level other 4	8.5.5. Educational level other 5	8.5.6. Educational level other 6	22.1. Branch of activity 1	22.2. Branch of activity 2	22.3. Branch of activity 3	22.4. Branch of activity 4	22.5. Branch of activity 5	4. Construction type	8. Floor Material	10.2. Bedrooms	18.1. Family one	18.2. Family Two	18.3. Family Three	18.4. Family Four	10.6. Latrines	12.2. Wells	12.3. River	12.4. Tanker	12.5. Rainwater	1. People per Family
			3	3	4						3	4															2	3	3	3	5									5
		1	3	2	5																		1					3	3	2	3				1	1				3
		1		3													2	2	4	4	6							3	3	3	6									6
50				8																							1	3	3	2	1				1					1
			3	5							4																	3	2	2	3									3
			3	2	2						2																	3	3	2	4									4
			2	2	4						1	4	4															3	2	3	6									6
		3	3	3	2						1														1			3	3	3	4									4
			3	5	2																						1	3	3	2	3									3
			6								6												1					2	3	5	2				1					2
		2	2	2	2																				1			3	3	2	3							1		3
			5	5																							2	6	3	1	2							1		2
		1	3	3	5						2	4					2								1			3	3	3	6				1					6
		1															3	3									1	3	3	2	2									2
		2	8	3	5	6																	1		1			2	2	3	4									4
			3	3							4	5																3	3	3	4				1					4
				8	8																						1	3	3	3	2									2
			3	3							4																1	3	2	1	3							1		3
		1	3	4	2																				1			3	3	2	3							1		3
		1		8	3	5	5																				3	3	3	3	4				1					4
			2	3	4						6	6	6										1					3	3	2	6									6
				2	5																							3	3	2	2				1					2
				5													1	3										3	3	1	3						1			3
			3	6							2	4																3	3	2	4									4
		1	3	6							4	2																3	2	3	4				1					4
			5	5	2	4	6																					3	3	1	5				1					5
			3	3	4						4																	3	3	2	4							1		4
50			3	2							4																1	6	3	3	3									3
		3		5	2						2														1			3	3	1	3									3
			4	3	2						2	2																3	3	2	5							1		5
			3	5	2						6	6																3	2	3	5									5
				2													1											3	2	1	2									2
			3	3	1						2																	1	3	1	4							1		4
				2																								3	3	2	1							1		1
			2	3	2						1																	3	3	1	4							1		4
		1	4	3	2	1																	1					1	3	1	4							1		4
				3	1																						1	3	2	1	2									2
			3	4	4						1	2															1	3	2	2	5									5
			6	5	2	1																					1	1	3	2	4				1					4
		2	5	6	3						3																	3	2	4	4									4
			3	3	1	2					2																	3	2	2	5									5
		1	5	3	1	4																			2			3	3	4	4							1		4
		1	5	5	1	3					1												1					3	3	2	5							1		5
		4	3	3	1	2	2																		1			2	2	3	5				1			1		5
			2	3													2										1	3	3	2	3									3
			3	2							3																2	4	6	1	3							1		3
			8	8	3						3																2	4	5	2	4				1					4
			2	8	2	3					3																3	4	6	1	5									5
		3	6	6	3	4					5	6					1											3	2	5	7									7
		1	3	3							1	2													1			3	2	2	4							1		4
			8		3																							3	4	1	2							1		2
			2	4							2	4															1	3	3	2	4									4
			4	4	6																							5	3	3	3									3
		2	5	3	5																							2	2	3	3				1					3
		2	3	4							4														1		1	3	3	2	3									3
	2		8	8																				1				3	2	1	2									2
		3	3	3	2						2	6													1			3	3	2	5				1			1		5
			2	2	2																							3	3	2	3							1		3
100			8	2																								6	3	1	2									2
			3	3	4	4																						3	3	2	4									4
			4	5	2																							3	2	2	3				1					3
			8	2	3						5																1	3	3	1	4				1					4
		2	3	4	2	2	2																		1		1	3	2	3	5				1					5
			2	3	5						3	3	3															1	3	3	6							1		6
				8																							1	5	4	1	1							1		1
			2	2	3	3					3																	3	3	3	5							1		5
			8		3																							3	3	2	2							1		2
	3	1	3	3	6																				1			2	2	5	3				1					3
			8		2																						1	6	3	2	2									2
			3	4		8					4						4						1					3	3	1	5									5
			5	5	5	2																						3	2	2	4									4
		1	2	3																					1		1	3	4	2	2				1					2
			2	3	4																						2	2	3	2	3									3
		1	4																								1	3	3	1	1									1
		2	3	3	1						2														2			1	3	2	4									4
		3	3	5	2						4														1			3	2	3	4				1					4
		2	6	6	1																							2	2	2	3				1			1		3
			2	2																							2	3	3	1	2									2
			3	3	2	2	2																				1	3	2	2	5									5
			3	3	5																						1	3	2	2	3									3
		1	3	3							1	2																1	5	1	4									4
		2	2		5																						2	3	3	2	2									2
		2	4	3							1																1	3	3	1	3									3
			5	5	1																						1	1	3	2	3									3
		2		2	6						2						1											3	3	3	4				1					4
																	2	5										3	3	2	2									2
			2																				1					6	3	1	1									1
			3	2	3	1					3																	3	3	3	5									5
			2	3							4	4	4	3													1	3	3	2	6							1		6
			2																									3	3	1	1							1		1
			8		4	4					4																1	3	3	4	4							1		4
			8																									5	4	1	1							1		1
			2																								1	3	3	1	1				1				1	1
		2									4	4													2			2	3		2									2
		4	3	3							2	2	1														1	3	3	2	5							1		5
		1	2	2							6	5															1	3	3	2	4				1					4
		1	4	5	1						2																	4	3	1	4				1					4
			3	3	2																						1	2	3	1	3				1					3
		5	3	3	4	5					2												1					3	3	2	5									5
50			8																									5	4	1	1									1
		1		8													4											3	3	1	2									2
		1	4	2	2	3					2																	2	2	2	5									5
			6	4													4										1	1	4	2	3									3
50			2	2																								3	3	2	2									2
			3	5							2																	5	4	1	3									3
			3	5	4	2	2																				2	6	2	3	5				1					5
50		1	2	2																								6	2	2	2				1					2
	3		2	2	4																						2	6	2	2	3				1			1		3
			8	8							2																2	2	3	2	3									3
		1	2	8	3																						1	3	3	4	3									3
		1	5	5	1	2																					1	3	3	2	4							1		4
			5																									3	5	1	1									1
		4		3	4						2	2	5												1			3	2	3	5							1		5
			8	8	6																				1			5	4	1	3									3
			5	5	2	2					1																1	3	2	2	5									5
			4	3	2						2																1	3	3	1	4							1		4
			8	2													2										1	1	2	2	3									3
		1		3																								3	2	1	1							1		1
			2	3	5																						1	3	3	1	3							1		3
			4	3	6	6					5						2	2	2									3	2	4	8									8
			3	3																							1	3	3	2	2									2
			3	3	5						5						2										2	3	3	1	5									5
			5	3	5						4														2			3	2	3	4									4
			3	2	5	5					5																4	6	3	3	5				1					5
			5	3		4					2	4	4															3	3	2	6									6
				5	3						2	5															1	3	3	2	4								1	4
			3	3	2						1	5															2	5	4	2	5							1		5
			2	2													5						1					2	3	2	3				1					3
				4													2											6	3		2				1					2
		4	5	3	2	2					4												1		1			3	2	3	5				1					5
			2	2	2																		1		1		1	2	3	2	3				1					3
		1	8	8	3	3					5	6											1				1	1	3	1	6									6
50			3	3																								6	4	3	2	5					1			2
50		4	4	4	2						1	2															2	6	2	2	3	3						1		5
			5	5							1																	3	3	2	4	4								3
			3	5	1																		1					3	3	2	3	2								3
			2	2							3						2										2	3	3	6	5	4						1		4
			3	3	2						2																	3	3	4	3	4								4
			2	2													8										1	3	2	3	1	4						1		3
			4	8																							1	3	3	4	5	2								2
			8	3	5	5					6												2					3	3	3	2	2						1		5
			6	6	2						2																	6	4	3	5	3			1			1		4
		2	3	2	4																				2			3	2	2	2	3	3							3
		1	3	6							2	2																3	2	2	3	5	4							4
				3																			1					3	2	3	2	4	4							1
		1	4	3	2						2														1			3	3	3	3									4
		1	2	2	3	4					4																1	3	2	2	4				1					5
		1		4							2														1			3	3	3	4									2
				3	5																							3	2	2	4									2
		2		4	3																				1			6	3	1	4							1		2
		3	3	3	5						5	1													1			3	3	1	3							1		5
		1	5	5	2																				1			3	4	3	5				1			1		3
		1	2	2																								2	2	3	4									2
			3	5	2																							1	4	1	4							1		3
			3	5							2												1					3	3	5	3									3
			3	3	4																						1	3	3	3	4									3
			5	5	2						1	2															1	3	4	3	5									5
			5	5	2						2																	3	3	3	6							1		4
			2	3																								2	2	2	6									2
			5	4	3	6																						3	2	3	5									4
			2	3	2	2																						3	3	5	4									4
				3	2						5																	3	3	2	2							1		3
			6	6	1	2																			1			1	3	2	5									4
		1	5	3	4						2														1			3	3	2	3				1					4
			3	3	3	5																						3	2	2	3									4
			5	5	2												2											3	3	2	4									4
			3	3	4																				1			3	2	3	2									3
			2	2	2	5					5													2	2			3	3	1	4									5
			3	3	5	5																						3	2	1	2				1			1		4
			4	4	1												4											3	3	2	5									4
			2		2	4																						3	2	1	2				1					3
			2	3	5	4																	2					3	1	3	4									4
		4	8	8	2						2	2													1			5	5	1	1				1					5
			8	8	3	3					3	3												6				3	2	9	2									6
		1		2	3	3					4	5					3						1					3	3	4	8									6
			3	3	2						4	5													1			6	3	2	1				1					5
				2							3						1	2										3	2	3	5									4
			3	3																								3	3	1	3									2
			3	3	2						1						2											5	3	1	5									5
			5	5							2																	5	5	2	5				1					3
		3		3							4	2																3	3	2	5				1					3
			3	3							4	4																6	4	1	3				1					4
			3	3																								3	3	2	5									2
				3	2												3	3					1					2	3	2	4									4
			2	3																								3	2	3	4									2
			3	3	5	4	2																					3	2	4	5									5
		2		3	4																							3	3	2	3									2
			2		3						3						4											5	4	1	2				1					4
			8																									3	2	1	6									1
		2	2	2																								2	3	2	3									2
		1	3	3	5	5	5	5			5						5								1			2	3	2	4				1					8
				3																								3	3		5									1
			3	3	1						1						3								2			3	3	2	2									5
		2		3	5												5											1	1	1	5				1					3
			5	5							1	1					2										1	3	3	3	6				1					5
				2	3	3	3	3																				6	3	3	4									5
			2	2	5	5											2											4	4	2	2									5
		1	5	4							1																	3	3	1	4									3
			4	5	3	3					4																	3	3	3	2				1					5
			8	3	5												8						1		1			3	3	2	3				1					4
			5	4	1						2														1			3	3	2	3									4
		4	3	3	2						1	2													1		1	3	2	3	6									5
			8	2	3																							3	3	2	5							1		3
			2	3																								3	3	1	2				1					2
		1	3	2	1	2					3	4													1			3	3	1	5							1		6
		1	3	3	4																							3	2	2	4									3
			2	3	4						4													1				3	3	3	4				1			1		4
		3	3	3	1	2					2														1			3	3	1	3				1			1		5
50			2	2																								2	3	2	4									2
		5	3	5		2					1	4													2			2	3	1	4									5
		3	3	3	4	4	4										3								1			3	3	2	2									6
			4	5	2	1																						3	2	3	4									4
		2		5	4																							3	3	2	5									2
			3	2	2						1																	3	3	2	5									4
		1		2							5																	3	2	2	3									2
			3	3	5																							3	3	4	4				1					3
			5	3							1																	3	3	3	5									3
			3	3	5						4	4					6								1			3	2	2	3									6
		5	2	3	2						4	4											1					2	3	1	3							1		5
			3	3																								3	3	3	5				1					2
				4	2	2					2						2											3	3	2	2									5
		4		5	5	5					3												1					3	2	2	5									4
		1	3	3	4						4														1			5	2	3	4									4
		2	3	3							4														2			1	3	2	3				1					3
		1	3	3	2						4																	3	3	2	5				1					4
			3	3	2	1																						1	3	1	4									4
			3	3																			2					3	3	1	4				1					2
			3	3	4						4												1					3	2	3	4									4
		4	3	3	4	2	2																					2	2	2	4									5
			3	2	4						6	5													1			3	3	2	5									5
			3	3	1																							3	3	3	4									3
			5	5	5	5																	3					3	3	2	1									4
		1	2	2							3						3	2						1	1			2	3	2	3									5
		2	5	3	2																		1		1			3	3	2	4									3
		1	5	5							1														1			3	2	2	3							1		3
		1	3	3	1						2						4								1			3	3	1	3									5
			2	2																								1	5	1	5									2
		4	3	3	2						1	2																2	3	3	3									5
			5	3	1	1																						2	3	3	4									4
				5	1	2																						3	3	3	3									3
		2		5	3	3	3				2														1			3	3	4	4									5
			3	3							2	2																3	3	2	4							1		4
		1		4							1	2	4												1			3	1	2	4									4
		4		4	4						2	2													1			3	2	2	5				1					4
		3	4	4	2						2												1		1			5	4	2	4									4
			3	4	5						4	4															1	3	3	2	5									5
		4		2	1	4					4														1			3	3	1	4									4
				2																								3	2	3	5				1					1
		1	2	3							5														1			3	2	3	3									3
			4	5	1						2																	3	3	1	6				1					4
		2	5	5							2														1			6	5	1	1				1					3
			5	2							1																	3	2	2	4				1			1		3
			3	3	2						1	2																3	3	3	7				1					5
100			2		2	3																						1	6	2	3				1					3
		4	2	2	3	4																			2			2	3	2	5									4
		1	3	2	5																				1			2	3	5	2				1					3
		1	3	4	2						1														1			2	2	2	3									4
50				2							8						5	5										7	2	2	1							1		4
		2	3	3	2						4																	4	6		1				1	1				4
			3	4	4	2	1																1					3	2	2	4									5
		3		2	2	2	1																		1			5	3	4	2							1		4
		2	2	2	5	5	2																					2	3	1	4									5
			3	4	1						2																	3	3	3	5				1					4
		2	2	2	3	3					1														1			3	3	2	2				1					5
		1	3	4							2														1			3	2	1	3				1					3
			2	2	4	4					3						2								2			3	3	1	3				1					6
			2																									3	3	4	3								1	1
		2		3							4	5	6															5	3	1	5									4
			2	2	2						3	4					2	2					2					3	2	3	2				1					7
			3	3							1																1	3	3	2	1				1					3
		1	2	4	1	2					2														1			3	3	2	5							1		5
											3						2											2	3	3	5				1					2
			3	3							4														1			3	3	3	5									3
50			2																				1					3	2	2	3				1					1
50					2																			1				3	2	2	4				1					1
		1	2	2							2	2													1			6	3	1	3							1		4
		1			3												2											1	6	1	7									2
			3	4							1	2												1				3	2	2	4									4
			2	3	2	4					4												1					3	2	3	6				1					5
			6		5																							5	3	1	8				1					2
			2	3							4												1		1			2	2	3	4									3
			2		2	2																						3	3	2	3				1					3
																									1			4	5	3	7									3
			2	5	4						6						1								1			3	3	3	4				1					5
			3	3																					1			3	3	4	6				1					2
50			8																									2	2	2	3				1			1		1
			2	2	4						1	3											2					5	3	5	5									5
			2	4	4						3	4																2	2	2	2							1		5
		5	8	8	3	3					2														2			3	3	3	2									5
		2		8							2						1								1			3	3	2	5							1		3
		1	2	2							2	3																3	3	3	4									4
		2		8	4	4																	1				1	4	4	1	5							1		3
			2	8	1	1	3				1	3															2	2	3	3	4				1					7
		1	3	3	1						1																	3	3	2	2									4
		2	2	3							7	7	3	4											1			3	3	2	3							1		6
			4	3	5	5	4	3			2						4											3	2	3	4									8
		2	3	3							2						8								1			3	3	2	4									4
			3	2							2														1			3	3	1	3									3
50			2	2	4						2	5	4				2											3	3	2	3									7
		1	3	3							3	4																6	3	1	4									4
			3	3	3	5	5				5												3					3	3	2	4									6
			2	3	4																							3	2	3	5									3
			3	3	5						5						3											3	3	2	3									5
			2	2																								3	2	3	2									2
		1	2	2																					2			3	3	3	4									2
			5	3	4	2					4																1	3	3	3	3							1		5
			2	2	2	3																		1			1	3	3	4	3									4
		5	3	3	1	1					3														1			3	3	3	7									5
		1	2	5	4						4														1			3	2	2	3									4
				3	6																				2			3	3	2	3									2
		2	5	5	2																				1			3	3	3	5				1					3
			3	2	3						5																1	3	3	3	3				1					4
			3	3	1	2																	1					1	3	1	2				1					4
50																	2	2	4									3	2	3	2				1					3
		2	4	5	2																							1	4		4									3
			5	4	1	2																						3	3	3	5									4
		1	3	3	2	2																						6	3	1	4									4
			3	3	5						6	2																3	3	3	5							1		5
			5	5													2											4	3	1	3							1	1	3
			2	3																				1				3	3	2	3									2
		1	5	5	1						2														1			1	3	1	3				1					4
			8	3													2											3	3	1	4				1					3
			8	3							8																	6	4	1	4									3
50			3	2	3	4					5						5	5										4	3	1	5				1			1		7
			3	3							6																	3	2	4	4									3
			2	3							5																	3	3	2	5									3
				2	2	2	3				3														1			3	2	2	4									5
			3	3													2											2	3	2	3				1					3
			2	3																								1	3	3	5				1					2
		2			3	3																			1			3	3	2	4				1					2
		4	5	5	1	3																			2			6	3	3	4				1					4
			3	3	1	5					3												1					3	3	2	5				1			1		5
			3	3	2	2																						3	2	2	3				1					4
				2	3	3	3				3																	3	3	2	4				1					5
			3	3	1																							3	2	2	3									3
			2	3	4																							3	3	3	3				1					3
		1	3	5	1																				1			1	3	3	3							1		3
			3	3	3						4																	3	2	3	4				1					4
			3	3	5	3																						1	6	1	2									4
50			3	3	2						1						3						1					1	3	1	4									5
			3	3	5	2																						1	3	1	4									4
		1	3	3	4						4	4																1	5	3	4									5
			4	4	2						2																	3	3	2	4									4
		1	3	3							2																	5	2	2	4				1			1		3
			5	3	5						2						6						1					2	6	2	5	4			1			1		5
50			3	3							2	4																3	3	3	2	5						1		4
50		2	5	5							2						2											3	3	3	4	2			1					4
50			3	3	1						2	4																3	2	4	3	3			1					5
		2		2	6	6																						2	3	2	2	4								3
			3	3							5	5																3	3	1	5	3								4
			3	2	5																							3	3	4	3	5								3
		1	3	3	2																				1			3	3	3	2	5								3
				2							2						2											3	3	2	3	2						1		3
			2	2	5	4																			2			3	6		3	4								4
			5		3																							2	3	3	3	2			1					2
			5	5	1						2																	2	2	3	3	2								4
			5	5	1						2														1			3	3	2	6	5			1					4
			3	3	5						5																	3	3	2	2	2								4
			3	3	1						3														2			3	3	2	4									4
			4	4	2						3																	2	4	1	3	3			1					4
			2	2	2	4					5												1					3	2	2	2	3			1			1		5
				4	4	4					2														1			3	2	3	4	2			1					4
			2														2						2					2	3	3	2	4			1					2
			2	2	2						2	4																3	3	3	2	4								5
			4	4	2						2																	2	3	3	2	5								4
			3	3																								3	3	3	3	7								2
			5	5	1																				1			2	3	4	3	3								3
			3	3	4																		1					3	3	2	3	3								3
				2	4																							3	2	6	4	4								2
			4	4	2	1																						3	3	3	4	3								4
			3	3	5	5					5												1					3	2	3	4	3			1					5
			3	2							3																	3	3	4	4	3							1	3
				2	2												2											3	3	2	2	5	6							3
			3	3	2	3					4																	3	2	3	2	4			1					5
			2	2																								6	3	3	2	5			1					2
			2	2	2						3	3													1			3	3	2	2	3								5
50			2	3							2																	3	3	4	3	4								3
				4							2																	3	3	3	5	4			1					2
			2	2							6																	3	2	2	2	3								3
50			4	3	1	2																						3	2	3	2	2	6							4
		2	4	2	5																				1			2	2	2	1	2	2		1			1		3
			4	4																								3	3	2	4	2	2							2
			3	2							4																	2	3	2	3	4	4							3
			5	5																								3	4	3	3	3	4							2
			3	3	4						2	2					2											3	2	5	3	3	3	3	1					6
		1	3	3	2	4					4														2			3	3	4	4	2	2							5
			2	2																			1					3	2	3	2	4	6	6	1					2
		2															5	5							1			3	3	2	4				1					2
		2	3	3	2						5														1			3	2	6	10									4
			5	5	2																							3	3	3	4									3
			5		5						5																	5	3	3	3							1		3
			2	3																								4	6	1	1							1		2
		2	5	5	1																							3	3	2	3				1					3
			2	3	5						5																	5	4	3	3				1					4
			5	4																								3	3	3	4									2
			8	8																								1	3	2	5				1					2
				3	2	2	4																					3	3	2	4									4
			2	2																							1	2	3	2	4									2
			2	2	4						2														1		1	3	3	2	1									4
			2	2																								3	3	3	8									2
			3	3	2						1	2																3	3	1	2							1		5
			3	3													1							1				3	3	2	3									3
		1	5	3							2	6					1	5	5						1			3	4	2	3									7
100			3	3	2																							2	2	1	3									3
			5	4	1																							3	3	2	5				1					3
			3	3							6																	4	6	2	4									3
			3	5							2																	1	3	2	3				1			1		3
			3	3	5	5																						3	3	4	6							1		4
			3	3							2	4																3	3	2	5									4
			4	4	4						5																	3	3	3	3							1		4
			3	5							2																	3	3	2	4							1		3
			3	3	2	6																						3	3	2	2							1		4
			5	3							1														1			3	3	4	5				1					3
			2	2	5	5																		4				5	2	4	8									4
			5	5	1																			1				4	3	2	3	2								3
		1		2	5																				1			3	3	2	3	5								2
		2	5	5	1	2					2														2			2	2	5	4	2						1		5
		1	5	5	2						3	4	5												1			3	3	3	1	4								6
			3	3																								2	2	2	2	3			1					2
		4	3	3	2						2														2			1	3	1	1				1					4
				2							2																1	3	2	2	4									2
		4	5	6	3	4					2																	5	4		4									5
		2		3	4																							5	3	2	3									2
		1		4	2						2																	6	3	3	2				1					3
50		1		2	5						2														1			3	2	3	2									3
		2	5	3	2	1																			2			1	3	1	2				1					4
		2	3	3	4	5					5														2		2	3	2	3	5				1					5
			3	4							1	2															1	1	5	1	3				1					4
		1	2	2																								3	3	1	1									2
			5	4							1																	1	1	1	1									3
		1															3	2										3	3	2	4				1					2
		1		3	5																							3	3	1	5									2
			3	3	3	3					2	1																3	3		4									6
50				2																								3	4	6	6									1
			2	3																			1					3	3	1	5									2
			3	3																					2			1	3	1	2									2
		1	2	2	1						2														1			3	3	4	5							1		4
			2	2																								7	4	2	2							1		2
		1	2	2																					1			3	2	2	1									2
			2	3	4																							5	3	2	2									3
			3	3	2						2																	5	4	1	3									4
			3	5							1	2																3	3	2	5									4
				5							2	2													1			4	3	1	3							1		3
			4	4													2											3	3	2	5									3
			5	5	5						2														1			3	3	2	4				1					4
			2	3							3																	1	3		2									3
			5	5							1												1					3	2	2	2									3
			5	4	1																		1					3	3	2	5				1					3
			5	4							1												1					1	2	2	4				1					3
			2	3	4	4																	1					3	3	2	3				1					4
				3													3						1					3	3	3	4				1					2
				3													4						1					3	2	2	3				1					2
				3													5											1	5	2	6				1					2
			5	3							2	2																2	3	2	2									4
			3	5	4	5					5						1											3	3	3	5				1			1		6
			3	3	1	5					5	6																4	3	1	1				1			1		6
		2	5	5							4	4																3	3	2	5				1					4
		1	3		4	5	5				4	4	4	5	5		5							3				3	3	2	3				1					10
		3	5	6	2						4																	2	2	3	5	2								4
		1	3	2	6																							3	4	3	4	3			1	1				3
			5																				1					3	3	3	5	3			1					1
				3	3	3																						3	3	6	3	4			1					3
		1	3	3	3																							3	2	3	4	4			1					3
	4		4	3	2						1																	3	3	4	4	3								4
	5		2	5	3	3					3																	3	3	2	2	3			1					5
	4		2	2	5						5																	3	3	2	3	2								4
			2	2	4	4																		1				3	2	3	4							1		4
50				2																								3	3	2	4				1					1
	8	8	2	3	4	4	5	5									1	4							1			3	3	3	6									8
	2		3	3																								7	2	3	3								1	2
	3			3							2	1																3	2	2	2				1					3
			4	4	2																							1	4	1	2								1	3
			3	3	2																		1					3	2	3	4									3
				3	3						2						2	2							2			3	3	3	1									5
	4			2	2						2	4																3	3	2	4				1			1		4
			2	2	6																							1	4	1	2							1		3
				2	5						5	5	5				2						2					1	5	1	9						1			6
			3	3	2	3					1																	7	2	2	5									5
		1		3							5						1						1		1			3	3	2	2				1					3
		1	3	3	2						4																	3	3	1	4									4
			3	3																								3	3	3	4								1	2
			2	3	3	3					3													3				3	2	3	4								1	5
		1	8	3	4	4	5	5			5	5													1			3	3	2	5									8
			3	3							2														1			3	3	1	3									3
			3	3																					1			3	2	3	2				1					2
			3	3							5													1				3	2	4	3									3
			4	4	3	5					2													1				3	3	2	2							1		5
		1	8	8	4												8								1			1	3	2	4				1			1		4
		1	3	5																					1			3	3	2	3									2
		1		2																								3	3	3	4									1
			3	3	4						2																	1	3	1	4									4
			3	3																								3	2	3	7									2
			3	3							2																	1	6	1	6				1					3
50				2																								2	2	3	4				1					1
			3	3	4	2																						3	2	2	5							1		4
		4	6	3	1						2														1			4	3	2	3				1					4
			4	3													8											4	3	2	3									3
100			8	8																								3	3	2	6									2
			3	3																								7	3	1	1				1					2
		1	3	4																					1			3	2	2	5				1			1		2
		1	3	3	4	2											8											3	2	4	5				1					5
			2	3	2																							2	3	2	4				1			1		3
		1	4																									2	2	2	3							1		1
				4																								3	3	1	2									1
			2	2							5						1								1			2	3	3	4				1					4
			3	3	4	1					4																	3	3	2	2									5
			2	3							2	2											1					2	3	2	3				1					4
50		4	2	2							4						4	2	1						1			3	3	2	1									6
			3	3	3	3					1																	2	3	2	2				1					5
50			2	2																								3	3	1	4				1					2
			5	3	2	2					1																	3	3	3	4				1			1		5
				3							1																	3	3	2	6									2
		1		3																								3	2	2	2									1
			8	2																								5	4		5	4								2
			3	4	1																							7	2	3	5	2						1		3
			3	6	1						1	2																3	3	3	5	3						1		5
			5	5							1																	2	3	2	2	4								3
		1	8	2	3	5					5														1			3	3	3	3	3			1					5
		4		8	2	2	4																		1			6	4	3	3	5						1		4
			4	3																								3	5		4	3				1				2
			2	3																								3	2	3	3	2								2
			5	3	1						1	2																1	6	2	2	4			1					5
		3	4	5	2						2																	3	2	3	2	5	3							4
50		1		2	4												8											3	3	2	3	4	3							3
			3	2	4						4																													4
		1	8	3	4																				1															3
			5	5	2						2	4	4																											6
50				2	2																																			2
		2	3	2							2	5	6												2															5
			8																																					1
			3	6	1						1	2															1													5
			8	8	5																																			3
			2	2							1	2	2																											5
			8	2																																				2
		1	6	4	1						1																													4
			8	8	2																																			3
			5	5	5	5					6																													5
			4	4							1																													3
		2	2	2	5																																			3
		2	4	4							2	2													2															4
			4	5							2	2																												4
		1	5	5	2	2																																		4
		2	3	3	5	5																			1															4
			5	4	1																																			3
			2		2																																			2
			4	5	1																																			3
			3	4	1																																			3
			5	4																					1															2
			3	3	3	5																																		4
		4	3	3							2	2													2															4
		2	3	3	1	1											3	3							2															6
			8	8	2																																			3
		1	2	3																					1															2
			5	5																			1																	2
			3	3	2	5																	1																	4
			8																																					1
		3	2	3	2	4																			1															4
			2	2																																				2
		1	2	2	2	2	2				3	3	8				1								3															9
		1	3	3	4						3						2								2															5
			2	2																																				2
			2	3							4	4																												4
		1	3	2	6						6														1															4
		3	3	3	4						2																													4
			2	5	3	5	5																																	5
			2	2	5																																			3
			2	2																																				2
			8	8							3																													3
100			8	8																																				2
			2	8	4	2																																		4
		3		2							2	2													1															3
		3	5	3	4						2														1															4
			3	3							2	1																												4
		2	4	3	4						3	3	4	4																										7
		5	3	3	3	3					2	2													1															6
50			3	3	4						5																													4
		2	4	3							2	2	2												2															5
			3	3	4																																			3
		2	3	3	4																				1															3
			2	2	3	3	3				5																													6
			2																																					1
		1	3	3	4	5					4																													5
		1	3	3	2						4	5													1															5
		1	4	4							2	2													1															4
			2	5	2																																			3
			2	2																																				2
			3	2	2						4																													4
				2	2																																			2
50			2	2							1																													3
50				2																																				1
			2	2																																				2
			2	3	2						4																													4
			2	2													2	2																						4
			2	2	4						4						3	8																						6
		1	2	2																																				2
		1		2	2	3	8				4														1															5
		1		2	2	2					2														1															4
		1	3	3							2	2	2												1															5
				3	2																																			2
			3	3	1						1	2																												5
		1	3	3	3																																			3
		1	3	3																																				2
			5	5	1	2																																		4
		2	2	3	4																				1															3
		1	4	3							1														1															3
			2	4	4																																			3
			2	4	1	2					1																													5
			2	2	3	3																																		4
			3	2	2																																			3
			8	2													4						1																	3
		1		3							4														1															2
100			2	2																																				2
			3	3	2						2																													4
		2	3	3																					2															2
			3	4	2						1	1																												5
		1	3	3							1														1															3
			3	3	2																																			3
			3	3	1	2																																		4
			5	3							2																													3

## Sheet: Sheet 4
27.1.14. Development Bonus	Beneficiaries of the Human Development Bond	3.3. Social Group identified as montubio	24.1 IESS Affiliates	Economically Active Population	8.1. Educational level husband	8.2. Educational level wife	8.3.1. Educational level child 1	8.3.2. Educational level child 2	8.3.3. Educational level child 3	8.3.4. Educational level child 4	8.3.5. Educational level child 5	8.3.6. Educational level child 6	8.4.1. Educational level daughter 1	8.4.2. Educational level daughter 2	8.4.3. Educational level daughter 3	8.4.4. Educational level daughter 4	8.4.5. Educational level daughter 5	8.4.6. Educational level daughter 6	8.5.1. Educational level other 1	8.5.2. Educational level other 2	8.5.3. Educational level other 3	8.5.4. Educational level other 4	8.5.5. Educational level other 5	8.5.6. Educational level other 6	22.1. Branch of activity 1	22.2. Branch of activity 2	22.3. Branch of activity 3	22.4. Branch of activity 4	22.5. Branch of activity 5
				4	3	3	4						3	4														2
			1	3	3	2	5																		1
			1	3		3													2	2	4	4	6						1
50	1			0		8																						1
				2	3	5							4																2
				2	3	2	2						2																1
				3	2	2	4						1	4	4
			3	2	3	3	2						1														1		1
				2	3	5	2																					1
				2	6								6												1
			2	2	2	2	2																				1
				2	5	5																						2
			1	3	3	3	5						2	4					2								1
			1	2															3	3								1	1
			2	4	8	3	5	6																	1		1
				4	3	3							4	5
				1		8	8																					1
				3	3	3							4															1
			1	2	3	4	2																				1
			1	3		8	3	5	5																			3
				6	2	3	4						6	6	6										1
				1		2	5																						1
				2		5													1	3
				2	3	6							2	4
			1	3	3	6							4	2
				3	5	5	2	4	6
				4	3	3	4						4
50	1			3	3	2							4															1
			3	1		5	2						2														1
				2	4	3	2						2	2															1
				4	3	5	2						6	6															1
				1		2													1
				2	3	3	1						2
				1		2
				2	2	3	2						1
			1	2	4	3	2	1																	1
				1		3	1																					1
				2	3	4	4						1	2														1
				2	6	5	2	1																				1
			2	2	5	6	3						3
				2	3	3	1	2					2
			1	2	5	3	1	4																			2
			1	2	5	5	1	3					1												1
			4	2	3	3	1	2	2																		1
				1	2	3													2									1
				3	3	2							3															2
				4	8	8	3						3															2
				5	2	8	2	3					3															3
			3	6	6	6	3	4					5	6					1
			1	2	3	3							1	2													1
				1	8		3
				3	2	4							2	4														1
				2	4	4	6
			2	3	5	3	5																						1
			2	3	3	4							4														1	1
		2		1	8	8																				1
			3	3	3	3	2						2	6													1
				1	2	2	2
100	2			0	8	2
				4	3	3	4	4
				2	4	5	2
				3	8	2	3						5															1
			2	2	3	4	2	2	2																		1	1
				4	2	3	5						3	3	3
				0		8																						1
				3	2	2	3	3					3
				1	8		3
		3	1	3	3	3	6																				1
				1	8		2																					1
				3	3	4		8					4						4						1
				3	5	5	5	2
			1	2	2	3																					1	1
				1	2	3	4																					2
			1	1	4																							1
			2	2	3	3	1						2														2
			3	2	3	5	2						4														1
			2	2	6	6	1
				1	2	2																						2
				2	3	3	2	2	2																			1
				3	3	3	5																					1
			1	2	3	3							1	2
			2	2	2		5																					2
			2	2	4	3							1															1
				2	5	5	1																					1
			2	2		2	6						2						1
				2															2	5
				1	2																				1
				3	3	2	3	1					3
				4	2	3							4	4	4	3												1
				1	2
				4	8		4	4					4															1
				0	8
				1	2																							1
			2	2									4	4													2
			4	2	3	3							2	2	1													1
			1	4	2	2							6	5														1
			1	2	4	5	1						2
				2	3	3	2																					1
			5	3	3	3	4	5					2												1				1
50	1			0	8
			1	2		8													4										1
			1	2	4	2	2	3					2
				2	6	4													4									1
50	1			1	2	2
				2	3	5							2
				3	3	5	4	2	2																			2
50	1		1	0	2	2
		3		2	2	2	4																					2
				1	8	8							2															2
			1	0	2	8	3																					1
			1	2	5	5	1	2																				1
				1	5																								1
			4	3		3	4						2	2	5												1
				2	8	8	6																				1
				2	5	5	2	2					1															1
				2	4	3	2						2															1
				2	8	2													2									1
			1	1		3																							1
				3	2	3	5																					1
				5	4	3	6	6					5						2	2	2
				1	3	3																						1
				3	3	3	5						5						2									2
				4	5	3	5						4														2
				5	3	2	5	5					5															4
				4	5	3		4					2	4	4
				2		5	3						2	5														1
				2	3	3	2						1	5														2
				1	2	2													5						1
				1		4													2
			4	2	5	3	2	2					4												1		1
				1	2	2	2																		1		1	1
			1	4	8	8	3	3					5	6											1			1
50	1			2	3	3
50	1		4	2	4	4	2						1	2														2
				2	5	5							1
				2	3	5	1																		1
				2	2	2							3						2									2
				2	3	3	2						2
				3	2	2													8									1
				2	4	8																						1
				4	8	3	5	5					6												2
				2	6	6	2						2
			2	3	3	2	4																				2
			1	2	3	6							2	2
				1		3																			1
			1	2	4	3	2						2														1		1
			1	5	2	2	3	4					4															1	1
			1	1		4							2														1
				2		3	5
			2	1		4	3																				1
			3	4	3	3	5						5	1													1
			1	2	5	5	2																				1
			1	2	2	2
				2	3	5	2
				2	3	5							2												1
				2	3	3	4																					1
				2	5	5	2						1	2														1
				2	5	5	2						2																1
				2	2	3
				3	5	4	3	6																					1
				2	2	3	2	2																					1
				2		3	2						5
				2	6	6	1	2																			1
			1	2	5	3	4						2														1
				3	3	3	3	5
				2	5	5	2												2
				3	3	3	4																				1
				4	2	2	2	5					5													2	2
				4	3	3	5	5
				3	4	4	1												4										1
				2	2		2	4																					1
				3	2	3	5	4																	2
			4	2	8	8	2						2	2													1
				5	8	8	3	3					3	3												6
			1	6		2	3	3					4	5					3						1
				4	3	3	2						4	5													1
				2		2							3						1	2
				0	3	3
				2	3	3	2						1						2
				2	5	5							2
			3	1		3							4	2
				3	3	3							4	4
				2	3	3																							1
				3		3	2												3	3					1
				1	2	3
				3	3	3	5	4	2
			2	1		3	4
				3	2		3						3						4
				0	8
			2	1	2	2
			1	8	3	3	5	5	5	5			5						5								1
				1		3
				3	3	3	1						1						3								2
			2	3		3	5												5
				3	5	5							1	1					2									1
				4		2	3	3	3	3
				3	2	2	5	5											2										1
			1	2	5	4							1
				2	4	5	3	3					4																1
				3	8	3	5												8						1		1
				2	5	4	1						2														1
			4	2	3	3	2						1	2													1	1
				2	8	2	3
				2	2	3																							1
			1	4	3	2	1	2					3	4													1
			1	2	3	3	4																						1
				2	2	3	4						4													1
			3	2	3	3	1	2					2														1
50	1			0	2	2
			5	2	3	5		2					1	4													2
			3	4	3	3	4	4	4										3								1
				2	4	5	2	1																					1
			2	2		5	4
				2	3	2	2						1
			1	1		2							5
				3	3	3	5
				2	5	3							1
				4	3	3	5						4	4					6								1
			5	3	2	3	2						4	4											1
				2	3	3																							1
				2		4	2	2					2						2
			4	1		5	5	5					3												1
			1	2	3	3	4						4														1
			2	3	3	3							4														2
			1	2	3	3	2						4																1
				2	3	3	2	1
				2	3	3																			2
				3	3	3	4						4												1
			4	2	3	3	4	2	2
				4	3	2	4						6	5													1
				2	3	3	1
				2	5	5	5	5																	3
			1	4	2	2							3						3	2						1	1
			2	2	5	3	2																		1		1
			1	2	5	5							1														1
			1	2	3	3	1						2						4								1
				2	2	2
			4	2	3	3	2						1	2															1
				2	5	3	1	1
				1		5	1	2
			2	3		5	3	3	3				2														1
				2	3	3							2	2
			1	2		4							1	2	4												1
			4	2		4	4						2	2													1
			3	2	4	4	2						2												1		1
				4	3	4	5						4	4														1
			4	2		2	1	4					4														1
				0		2
			1	3	2	3							5														1		1
				2	4	5	1						2
			2	2	5	5							2														1
				2	5	2							1
				2	3	3	2						1	2
100	2			2	2		2	3
			4	2	2	2	3	4																			2
			1	3	3	2	5																				1		1
			1	2	3	4	2						1														1
50	1			3		2							8						5	5
			2	2	3	3	2						4																1
				2	3	4	4	2	1																1
			3	2		2	2	2	1																		1		1
			2	4	2	2	5	5	2																				3
				2	3	4	1						2																1
			2	3	2	2	3	3					1														1		1
			1	2	3	4							2														1
				4	2	2	4	4					3						2								2
				0	2
			2	3		3							4	5	6
				4	2	2	2						3	4					2	2					2
				2	3	3							1															1
			1	2	2	4	1	2					2														1		1
				1									3						2
				3	3	3							4														1
50	1			0	2																				1
50	1			1			2																			1
			1	2	2	2							2	2													1
			1	1			3												2
				2	3	4							1	2												1
				3	2	3	2	4					4												1
				2	6		5
				2	2	3							4												1		1
				2	2		2	2																					2
				3	0	0													0								1
				3	2	5	4						6						1								1
				2	3	3																					1
50	1			0	8
				3	2	2	4						1	3											2
				5	2	4	4						3	4
			5	3	8	8	3	3					2														2
			2	2		8							2						1								1
			1	2	2	2							2	3
			2	2		8	4	4																	1			1
				4	2	8	1	1	3				1	3														2
			1	2	3	3	1						1
			2	5	2	3							7	7	3	4											1
				7	4	3	5	5	4	3			2						4										2
			2	3	3	3							2						8								1
				2	3	2							2														1		1
50	1			3	2	2	4						2	5	4				2
			1	2	3	3							3	4
				6	3	3	3	5	5				5												3
				2	2	3	4																						1
				5	3	3	5						5						3
				2	2	2
			1	2	2	2																					2
				3	5	3	4	2					4															1
				4	2	2	2	3																		1		1
			5	2	3	3	1	1					3														1
			1	4	2	5	4						4														1
				2		3	6																				2
			2	2	5	5	2																				1
				3	3	2	3						5															1
				2	3	3	1	2																	1
50	1			1															2	2	4
			2	2	4	5	2																						1
				2	5	4	1	2
			1	2	3	3	2	2
				4	3	3	5						6	2
				3	5	5													2
				2	2	3																				1
			1	2	5	5	1						2														1
				2	8	3													2
				3	8	3							8
50	1			6	3	2	3	4					5						5	5									2
				3	3	3							6
				3	2	3							5
				4		2	2	2	3				3														1
				2	3	3													2
				2	2	3
			2	2			3	3																			1
			4	2	5	5	1	3																			2
				3	3	3	1	5					3												1
				2	3	3	2	2
				4		2	3	3	3				3
				2	3	3	1
				3	2	3	4
			1	2	3	5	1																				1
				2	3	3	3						4																1
				2	3	3	5	3
50	1			3	3	3	2						1						3						1
				4	3	3	5	2
			1	5	3	3	4						4	4
				2	4	4	2						2																1
			1	2	3	3							2																1
				4	5	3	5						2						6						1
50	1			2	3	3							2	4															1
50	1		2	2	5	5							2						2
50	1			2	3	3	1						2	4
			2	3		2	6	6
				4	3	3							5	5
				3	3	2	5
			1	2	3	3	2																				1
				2		2							2						2
				4	2	2	5	4																			2
				1	5		3
				2	5	5	1						2																1
				2	5	5	1						2														1
				4	3	3	5						5																1
				2	3	3	1						3														2
				2	4	4	2						3																1
				4	2	2	2	4					5												1
				2		4	4	4					2														1
				2	2														2						2
				2	2	2	2						2	4
				2	4	4	2						2																1
				1	3	3																							1
				2	5	5	1																				1
				2	3	3	4																		1
				1		2	4
				2	4	4	2	1
				3	3	3	5	5					5												1
				2	3	2							3
				3		2	2												2										1
				3	3	3	2	3					4																1
				1	2	2
				3	2	2	2						3	3													1
50	1			3	2	3							2																1
				1		4							2
				3	2	2							6																1
50	1			2	4	3	1	2																					1
			2	3	4	2	5																				1
				1	4	4
				2	3	2							4
				2	5	5
				2	3	3	4						2	2					2
			1	4	3	3	2	4					4														2
				0	2	2																			1
			2	2															5	5							1
			2	3	3	3	2						5														1
				2	5	5	2
				3	5		5						5
				2	2	3																							1
			2	2	5	5	1																						1
				3	2	3	5						5
				2	5	4																							1
				0	8	8
				1		3	2	2	4
				1	2	2																						1
				2	2	2	4						2														1	1
				2	2	2
				2	3	3	2						1	2
				0	3	3													1							1
			1	5	5	3							2	6					1	5	5						1
100	2			2	3	3	2
				2	5	4	1																						1
				3	3	3							6
				2	3	5							2
				4	3	3	5	5
				3	3	3							2	4
				3	4	4	4						5																1
				2	3	5							2
				3	3	3	2	6
				2	5	3							1														1
				4	2	2	5	5																		4
				2	5	5	1																			1
			1	2		2	5																				1
			2	2	5	5	1	2					2														2
			1	5	5	5	2						3	4	5												1
				0	3	3
			4	2	3	3	2						2														2
				1		2							2															1
			4	4	5	6	3	4					2
			2	2		3	4
			1	1		4	2						2
50	1		1	2		2	5						2														1
			2	2	5	3	2	1																			2
			2	4	3	3	4	5					5														2	2
				2	3	4							1	2														1
			1	2	2	2
				2	5	4							1
			1	1															3	2									1
			1	2		3	5																						1
				4	3	3	3	3					2	1
50	1			0		2
				2	2	3																			1
				2	3	3																					2
			1	2	2	2	1						2														1
				2	2	2
			1	2	2	2																					1
				3	2	3	4																						1
				2	3	3	2						2																1
				2	3	5							1	2															1
				1		5							2	2													1
				2	4	4													2
				3	5	5	5						2														1		1
				3	2	3							3
				2	5	5							1												1
				2	5	4	1																		1
				2	5	4							1												1
				3	2	3	4	4																	1
				0		3													3						1
				1		3													4						1
				2		3													5
				2	5	3							2	2
				5	3	5	4	5					5						1
				5	3	3	1	5					5	6
			2	3	5	5							4	4
			1	9	3		4	5	5				4	4	4	5	5		5							3
			3	2	5	6	2						4
			1	3	3	2	6
				1	5																				1
				2		3	3	3
			1	1	3	3	3
		4		2	4	3	2						1
		5		5	2	5	3	3					3
		4		4	2	2	5						5																1
				4	2	2	4	4																		1
50	1			0		2
		8	8	5	2	3	4	4	5	5									1	4							1
		2		2	3	3
		3		1		3							2	1
				2	4	4	2
				2	3	3	2																		1
				3		3	3						2						2	2							2
		4		1		2	2						2	4
				3	2	2	6																						1
				5		2	5						5	5	5				2						2
				2	3	3	2	3					1																1
			1	2		3							5						1						1		1
			1	3	3	3	2						4
				2	3	3
				5	2	3	3	3					3													3
			1	8	8	3	4	4	5	5			5	5													1
				2	3	3							2														1
				2	3	3																					1
				3	3	3							5													1
				2	4	4	3	5					2													1
			1	1	8	8	4												8								1
			1	2	3	5																					1
			1	1		2
				2	3	3	4						2
				2	3	3
				2	3	3							2																1
50	1			0		2
				3	3	3	4	2
			4	2	6	3	1						2														1		1
				3	4	3													8										1
100	2			0	8	8
				2	3	3																							1
			1	2	3	4																					1
			1	2	3	3	4	2											8										1
				2	2	3	2																						1
			1	0	4
				0		4
				3	2	2							5						1								1
				3	3	3	4	1					4																1
				2	2	3							2	2											1
50	1		4	3	2	2							4						4	2	1						1
				2	3	3	3	3					1
50	1			1	2	2
				2	5	3	2	2					1
				1		3							1
			1	1		3
				0	8	2
				2	3	4	1																						1
				2	3	6	1						1	2
				2	5	5							1
			1	5	8	2	3	5					5														1
			4	3		8	2	2	4																		1
				2	4	3
				2	2	3																							1
				2	5	3	1						1	2
			3	2	4	5	2						2
50	1		1	2		2	4												8
				4	3	2	4						4																1
			1	3	8	3	4																				1
				5	5	5	2						2	4	4
50	1			0		2	2
			2	4	3	2							2	5	6												2		1
				1	8																								1
				2	3	6	1						1	2														1
				1	8	8	5																						1
				2	2	2							1	2	2														1
				2	8	2																							1
			1	2	6	4	1						1
				2	8	8	2																						1
				4	5	5	5	5					6																1
				2	4	4							1																1
			2	3	2	2	5																						1
			2	2	4	4							2	2													2
				2	4	5							2	2															1
			1	2	5	5	2	2
			2	3	3	3	5	5																			1
				2	5	4	1
				1	2		2
				2	4	5	1																						1
				2	3	4	1																						1
				2	5	4																					1
				3	3	3	3	5																					1
			4	2	3	3							2	2													2
			2	4	3	3	1	1											3	3							2
				1	8	8	2
			1	2	2	3																					1
				2	5	5																			1
				3	3	3	2	5																	1
				0	8
			3	2	2	3	2	4																			1
				2	2	2
			1	7	2	2	2	2	2				3	3	8				1								3
			1	4	3	3	4						3						2								2
				0	2	2																							1
				3	2	3							4	4
			1	4	3	2	6						6														1		1
			3	3	3	3	4						2
				4	2	5	3	5	5																				1
				3	2	2	5																						1
				1	2	2
				1	8	8							3																1
100	2			0	8	8
				3	2	8	4	2
			3	1		2							2	2													1
			3	3	5	3	4						2														1
				2	3	3							2	1
			2	6	4	3	4						3	3	4	4
			5	3	3	3	3	3					2	2													1
50	1			4	3	3	4						5
			2	2	4	3							2	2	2												2
				3	3	3	4																						1
			2	3	3	3	4																				1		1
				6	2	2	3	3	3				5																4
				1	2																								1
			1	5	3	3	4	5					4																1
			1	4	3	3	2						4	5													1		1
			1	2	4	4							2	2													1
				2	2	5	2																						1
				2	2	2
				2	3	2	2						4																1
				1		2	2
50	1			2	2	2							1																1
50	1			0		2
				2	2	2
				3	2	3	2						4
				4	2	2													2	2
				4	2	2	4						4						3	8									2
			1	1	2	2
			1	4		2	2	3	8				4														1		1
			1	1		2	2	2					2														1
			1	2	3	3							2	2	2												1
				2		3	2
				2	3	3	1						1	2
			1	3	3	3	3
			1	2	3	3
				2	5	5	1	2
			2	3	2	3	4																				1
			1	2	4	3							1														1
				2	2	4	4																						1
				2	2	4	1	2					1																1
				3	2	2	3	3																					1
				2	3	2	2																						1
				2	8	2													4						1
			1	2		3							4														1
100	2			0	2	2
				2	3	3	2						2																1
			2	2	3	3																					2
				2	3	4	2						1	1															1
			1	2	3	3							1														1		1
				2	3	3	2
				2	3	3	1	2
				2	5	3							2
				Higher	10	12	10	5	1	0	0	0	13	7	3	0	0	0	2	0	0	0	1	0	71	30	187	99	127
				Post-Graduate	0	0	0	0	0	0	0	0	1	1	0	0	0	0	0	0	0	0	0	0
				Total	10	12	10	5	1	0	0	0	14	8	3	0	0	0	2	0	0	0	1	0
		% People Beneficiaries of the Human Development Bonus			People receiving BD		44	0.0198466
					Total Inhabitants		2217
		% Montubia Population			People identified as the Montubio ethnic group		38	0.0171403
					Total Inhabitants		2217
		Informality			Affiliated to the IESS		383	0.262869
					EAP		1457
		EAP			EAP		1457	0.657194
					Total Inhabitants		2217
		Human capital			Population with Higher Education		66	0.02977
					Total Inhabitants		2217
		Primary Activity			People with activities in the primary sector		101	0.0693205
					EAP		1457
		Secondary Activity			People with secondary sector activities		413	0.283459
					EAP		1457

## Sheet: Sheet 5
4. Construction type	8. Floor Material	Homes with poor housing characteristics (walls = cane, cane floor = earth, cane, wood)	10.2. Bedrooms	18.1. Family one	18.2. Family Two	18.3. Family Three	18.4. Family Four	total inhabitants in the dwelling	Household members per bedroom	Overcrowded homes	10.6. Latrines	12.2. Wells	12.3. River	12.4. Tanker	12.5. Rainwater	Households with poor Basic Services	1. People per Family
3	3	0	3	5				5	1.66667	0						0	5
3	3	0	2	3				3	1.5	0	1	1				1	3
3	3	0	3	6				6	2	0						0	6
3	3	0	2	1				1	0.5	0	1					1	1
3	2	0	2	3				3	1.5	0						0	3
3	3	0	2	4				4	2	0						0	4
3	2	0	3	6				6	2	0						0	6
3	3	0	3	4				4	1.33333	0						0	4
3	3	0	2	3				3	1.5	0						0	3
2	3	0	5	2				2	0.4	0	1					1	2
3	3	0	2	3				3	1.5	0				1		1	3
6	3	0	1	2				2	2	0				1		1	2
3	3	0	3	6				6	2	0	1					1	6
3	3	0	2	2				2	1	0						0	2
2	2	0	3	4				4	1.33333	0						0	4
3	3	0	3	4				4	1.33333	0	1					1	4
3	3	0	3	2				2	0.666667	0						0	2
3	2	0	1	3				3	3	0				1		1	3
3	3	0	2	3				3	1.5	0				1		1	3
3	3	0	3	4				4	1.33333	0	1					1	4
3	3	0	2	6				6	3	0						0	6
3	3	0	2	2				2	1	0	1					1	2
3	3	0	1	3				3	3	0			1			1	3
3	3	0	2	4				4	2	0						0	4
3	2	0	3	4				4	1.33333	0	1					1	4
3	3	0	1	5				5	5	1	1					1	5
3	3	0	2	4				4	2	0				1		1	4
6	3	0	3	3				3	1	0						0	3
3	3	0	1	3				3	3	0						0	3
3	3	0	2	5				5	2.5	0				1		1	5
3	2	0	3	5				5	1.66667	0						0	5
3	2	0	1	2				2	2	0						0	2
1	3	1	1	4				4	4	1				1		1	4
3	3	0	2	1				1	0.5	0				1		1	1
3	3	0	1	4				4	4	1				1		1	4
1	3	1	1	4				4	4	1				1		1	4
3	2	0	1	2				2	2	0						0	2
3	2	0	2	5				5	2.5	0						0	5
1	3	1	2	4				4	2	0	1					1	4
3	2	0	4	4				4	1	0						0	4
3	2	0	2	5				5	2.5	0						0	5
3	3	0	4	4				4	1	0				1		1	4
3	3	0	2	5				5	2.5	0				1		1	5
2	2	0	3	5				5	1.66667	0	1			1		1	5
3	3	0	2	3				3	1.5	0						0	3
4	6	1	1	3				3	3	0				1		1	3
4	5	1	2	4				4	2	0	1					1	4
4	6	1	1	5				5	5	1						0	5
3	2	0	5	7				7	1.4	0						0	7
3	2	0	2	4				4	2	0				1		1	4
3	4	1	1	2				2	2	0				1		1	2
3	3	0	2	4				4	2	0						0	4
5	3	0	3	3				3	1	0						0	3
2	2	0	3	3				3	1	0	1					1	3
3	3	0	2	3				3	1.5	0						0	3
3	2	0	1	2				2	2	0						0	2
3	3	0	2	5				5	2.5	0	1			1		1	5
3	3	0	2	3				3	1.5	0				1		1	3
6	3	0	1	2				2	2	0						0	2
3	3	0	2	4				4	2	0						0	4
3	2	0	2	3				3	1.5	0	1					1	3
3	3	0	1	4				4	4	1	1					1	4
3	2	0	3	5				5	1.66667	0	1					1	5
1	3	1	3	6				6	2	0				1		1	6
5	4	1	1	1				1	1	0				1		1	1
3	3	0	3	5				5	1.66667	0				1		1	5
3	3	0	2	2				2	1	0				1		1	2
2	2	0	5	3				3	0.6	0	1					1	3
6	3	0	2	2				2	1	0						0	2
3	3	0	1	5				5	5	1						0	5
3	2	0	2	4				4	2	0						0	4
3	4	1	2	2				2	1	0	1					1	2
2	3	0	2	3				3	1.5	0						0	3
3	3	0	1	1				1	1	0						0	1
1	3	1	2	4				4	2	0						0	4
3	2	0	3	4				4	1.33333	0	1					1	4
2	2	0	2	3				3	1.5	0	1			1		1	3
3	3	0	1	2				2	2	0						0	2
3	2	0	2	5				5	2.5	0						0	5
3	2	0	2	3				3	1.5	0						0	3
1	5	1	1	4				4	4	1						0	4
3	3	0	2	2				2	1	0						0	2
3	3	0	1	3				3	3	0						0	3
1	3	1	2	3				3	1.5	0						0	3
3	3	0	3	4				4	1.33333	0	1					1	4
3	3	0	2	2				2	1	0						0	2
6	3	0	1	1				1	1	0						0	1
3	3	0	3	5				5	1.66667	0						0	5
3	3	0	2	6				6	3	0				1		1	6
3	3	0	1	1				1	1	0				1		1	1
3	3	0	4	4				4	1	0				1		1	4
5	4	1	1	1				1	1	0				1		1	1
3	3	0	1	1				1	1	0	1				1	1	1
2	3	0	1	2				2	2	0						0	2
3	3	0	2	5				5	2.5	0				1		1	5
3	3	0	2	4				4	2	0	1					1	4
4	3	1	1	4				4	4	1	1					1	4
2	3	0	1	3				3	3	0	1					1	3
3	3	0	2	5				5	2.5	0						0	5
5	4	1	1	1				1	1	0						0	1
3	3	0	1	2				2	2	0						0	2
2	2	0	2	5				5	2.5	0						0	5
1	4	1	2	3				3	1.5	0						0	3
3	3	0	2	2				2	1	0						0	2
5	4	1	1	3				3	3	0						0	3
6	2	0	3	5				5	1.66667	0	1					1	5
6	2	0	2	2				2	1	0	1					1	2
6	2	0	2	3				3	1.5	0	1			1		1	3
2	3	0	2	3				3	1.5	0						0	3
3	3	0	4	3				3	0.75	0						0	3
3	3	0	2	4				4	2	0				1		1	4
3	5	1	1	1				1	1	0						0	1
3	2	0	3	5				5	1.66667	0				1		1	5
5	4	1	1	3				3	3	0						0	3
3	2	0	2	5				5	2.5	0						0	5
3	3	0	1	4				4	4	1				1		1	4
1	2	1	2	3				3	1.5	0						0	3
3	2	0	1	1				1	1	0				1		1	1
3	3	0	1	3				3	3	0				1		1	3
3	2	0	4	8				8	2	0						0	8
3	3	0	2	2				2	1	0						0	2
3	3	0	1	5				5	5	1						0	5
3	2	0	3	4				4	1.33333	0						0	4
6	3	0	3	5				5	1.66667	0	1					1	5
3	3	0	2	6				6	3	0						0	6
3	3	0	2	4				4	2	0					1	1	4
5	4	1	2	5				5	2.5	0				1		1	5
2	3	0	2	3				3	1.5	0	1					1	3
6	3	0	1	2				2	2	0	1					1	2
3	2	0	3	5				5	1.66667	0	1					1	5
2	3	0	2	3				3	1.5	0	1					1	3
1	3	1	1	6				6	6	1						0	6
6	4	1	3	2	5			7	2.33333	0			1			1	2
6	2	0	2	3	3			6	3	0				1		1	5
3	3	0	2	4	4			8	4	1						0	3
3	3	0	2	3	2			5	2.5	0						0	3
3	3	0	6	5	4			9	1.5	0				1		1	4
3	3	0	4	3	4			7	1.75	0						0	4
3	2	0	3	1	4			5	1.66667	0				1		1	3
3	3	0	4	5	2			7	1.75	0						0	2
3	3	0	3	2	2			4	1.33333	0				1		1	5
6	4	1	3	5	3			8	2.66667	0	1			1		1	4
3	2	0	2	2	3	3		8	4	1						0	3
3	2	0	2	3	5	4		12	6	1						0	4
3	2	0	3	2	4	4		10	3.33333	1						0	1
3	3	0	3	3				3	1	0						0	4
3	2	0	2	4				4	2	0	1					1	5
3	3	0	3	4				4	1.33333	0						0	2
3	2	0	2	4				4	2	0						0	2
6	3	0	1	4				4	4	1				1		1	2
3	3	0	1	3				3	3	0				1		1	5
3	4	1	3	5				5	1.66667	0	1			1		1	3
2	2	0	3	4				4	1.33333	0						0	2
1	4	1	1	4				4	4	1				1		1	3
3	3	0	5	3				3	0.6	0						0	3
3	3	0	3	4				4	1.33333	0						0	3
3	4	1	3	5				5	1.66667	0						0	5
3	3	0	3	6				6	2	0				1		1	4
2	2	0	2	6				6	3	0						0	2
3	2	0	3	5				5	1.66667	0						0	4
3	3	0	5	4				4	0.8	0						0	4
3	3	0	2	2				2	1	0				1		1	3
1	3	1	2	5				5	2.5	0						0	4
3	3	0	2	3				3	1.5	0	1					1	4
3	2	0	2	3				3	1.5	0						0	4
3	3	0	2	4				4	2	0						0	4
3	2	0	3	2				2	0.666667	0						0	3
3	3	0	1	4				4	4	1						0	5
3	2	0	1	2				2	2	0	1			1		1	4
3	3	0	2	5				5	2.5	0						0	4
3	2	0	1	2				2	2	0	1					1	3
3	1	0	3	4				4	1.33333	0						0	4
5	5	1	1	1				1	1	0	1					1	5
3	2	0	9	2				2	0.222222	0						0	6
3	3	0	4	8				8	2	0						0	6
6	3	0	2	1				1	0.5	0	1					1	5
3	2	0	3	5				5	1.66667	0						0	4
3	3	0	1	3				3	3	0						0	2
5	3	0	1	5				5	5	1						0	5
5	5	1	2	5				5	2.5	0	1					1	3
3	3	0	2	5				5	2.5	0	1					1	3
6	4	1	1	3				3	3	0	1					1	4
3	3	0	2	5				5	2.5	0						0	2
2	3	0	2	4				4	2	0						0	4
3	2	0	3	4				4	1.33333	0						0	2
3	2	0	4	5				5	1.25	0						0	5
3	3	0	2	3				3	1.5	0						0	2
5	4	1	1	2				2	2	0	1					1	4
3	2	0	1	6				6	6	1						0	1
2	3	0	2	3				3	1.5	0						0	2
2	3	0	2	4				4	2	0	1					1	8
3	3	0	1	5				5	5	1						0	1
3	3	0	2	2				2	1	0						0	5
1	1	1	1	5				5	5	1	1					1	3
3	3	0	3	6				6	2	0	1					1	5
6	3	0	3	4				4	1.33333	0						0	5
4	4	1	2	2				2	1	0						0	5
3	3	0	1	4				4	4	1						0	3
3	3	0	3	2				2	0.666667	0	1					1	5
3	3	0	2	3				3	1.5	0	1					1	4
3	3	0	2	3				3	1.5	0						0	4
3	2	0	3	6				6	2	0						0	5
3	3	0	2	5				5	2.5	0				1		1	3
3	3	0	1	2				2	2	0	1					1	2
3	3	0	1	5				5	5	1				1		1	6
3	2	0	2	4				4	2	0						0	3
3	3	0	3	4				4	1.33333	0	1			1		1	4
3	3	0	1	3				3	3	0	1			1		1	5
2	3	0	2	4				4	2	0						0	2
2	3	0	1	4				4	4	1						0	5
3	3	0	2	2				2	1	0						0	6
3	2	0	3	4				4	1.33333	0						0	4
3	3	0	2	5				5	2.5	0						0	2
3	3	0	2	5				5	2.5	0						0	4
3	2	0	2	3				3	1.5	0						0	2
3	3	0	4	4				4	1	0	1					1	3
3	3	0	3	5				5	1.66667	0						0	3
3	2	0	2	3				3	1.5	0						0	6
2	3	0	1	3				3	3	0				1		1	5
3	3	0	3	5				5	1.66667	0	1					1	2
3	3	0	2	2				2	1	0						0	5
3	2	0	2	5				5	2.5	0						0	4
5	2	0	3	4				4	1.33333	0						0	4
1	3	1	2	3				3	1.5	0	1					1	3
3	3	0	2	5				5	2.5	0	1					1	4
1	3	1	1	4				4	4	1						0	4
3	3	0	1	4				4	4	1	1					1	2
3	2	0	3	4				4	1.33333	0						0	4
2	2	0	2	4				4	2	0						0	5
3	3	0	2	5				5	2.5	0						0	5
3	3	0	3	4				4	1.33333	0						0	3
3	3	0	2	1				1	0.5	0						0	4
2	3	0	2	3				3	1.5	0						0	5
3	3	0	2	4				4	2	0						0	3
3	2	0	2	3				3	1.5	0				1		1	3
3	3	0	1	3				3	3	0						0	5
1	5	1	1	5				5	5	1						0	2
2	3	0	3	3				3	1	0						0	5
2	3	0	3	4				4	1.33333	0						0	4
3	3	0	3	3				3	1	0						0	3
3	3	0	4	4				4	1	0						0	5
3	3	0	2	4				4	2	0				1		1	4
3	1	0	2	4				4	2	0						0	4
3	2	0	2	5				5	2.5	0	1					1	4
5	4	1	2	4				4	2	0						0	4
3	3	0	2	5				5	2.5	0						0	5
3	3	0	1	4				4	4	1						0	4
3	2	0	3	5				5	1.66667	0	1					1	1
3	2	0	3	3				3	1	0						0	3
3	3	0	1	6				6	6	1	1					1	4
6	5	1	1	1				1	1	0	1					1	3
3	2	0	2	4				4	2	0	1			1		1	3
3	3	0	3	7				7	2.33333	0	1					1	5
1	6	1	2	3				3	1.5	0	1					1	3
2	3	0	2	5				5	2.5	0						0	4
2	3	0	5	2				2	0.4	0	1					1	3
2	2	0	2	3				3	1.5	0						0	4
7	2	0	2	1				1	0.5	0				1		1	4
4	6	1	1	1				1	1	0	1	1				1	4
3	2	0	2	4				4	2	0						0	5
5	3	0	4	2				2	0.5	0				1		1	4
2	3	0	1	4				4	4	1						0	5
3	3	0	3	5				5	1.66667	0	1					1	4
3	3	0	2	2				2	1	0	1					1	5
3	2	0	1	3				3	3	0	1					1	3
3	3	0	1	3				3	3	0	1					1	6
3	3	0	4	3				3	0.75	0					1	1	1
5	3	0	1	5				5	5	1						0	4
3	2	0	3	2				2	0.666667	0	1					1	7
3	3	0	2	1				1	0.5	0	1					1	3
3	3	0	2	5				5	2.5	0				1		1	5
2	3	0	3	5				5	1.66667	0	1					1	2
3	3	0	3	5				5	1.66667	0						0	3
3	2	0	2	3				3	1.5	0	1					1	1
3	2	0	2	4				4	2	0	1					1	1
6	3	0	1	3				3	3	0				1		1	4
1	6	1	1	7				7	7	1						0	2
3	2	0	2	4				4	2	0						0	4
3	2	0	3	6				6	2	0	1					1	5
5	3	0	1	8				8	8	1	1					1	2
2	2	0	3	4				4	1.33333	0						0	3
3	3	0	2	3				3	1.5	0	1					1	3
4	5	1	3	7				7	2.33333	0						0	3
3	3	0	3	4				4	1.33333	0	1					1	5
3	3	0	4	6				6	1.5	0	1					1	2
2	2	0	2	3				3	1.5	0	1			1		1	1
5	3	0	5	5				5	1	0						0	5
2	2	0	2	2				2	1	0				1		1	5
3	3	0	3	2				2	0.666667	0						0	5
3	3	0	2	5				5	2.5	0				1		1	3
3	3	0	3	4				4	1.33333	0						0	4
4	4	1	1	5				5	5	1				1		1	3
2	3	0	3	4				4	1.33333	0	1					1	7
3	3	0	2	2				2	1	0						0	4
3	3	0	2	3				3	1.5	0				1		1	6
3	2	0	3	4				4	1.33333	0						0	8
3	3	0	2	4				4	2	0						0	4
3	3	0	1	3				3	3	0						0	3
3	3	0	2	3				3	1.5	0						0	7
6	3	0	1	4				4	4	1						0	4
3	3	0	2	4				4	2	0						0	6
3	2	0	3	5				5	1.66667	0						0	3
3	3	0	2	3				3	1.5	0						0	5
3	2	0	3	2				2	0.666667	0						0	2
3	3	0	3	4				4	1.33333	0						0	2
3	3	0	3	3				3	1	0				1		1	5
3	3	0	4	3				3	0.75	0						0	4
3	3	0	3	7				7	2.33333	0						0	5
3	2	0	2	3				3	1.5	0						0	4
3	3	0	2	3				3	1.5	0						0	2
3	3	0	3	5				5	1.66667	0	1					1	3
3	3	0	3	3				3	1	0	1					1	4
1	3	1	1	2				2	2	0	1					1	4
3	2	0	3	2				2	0.666667	0	1					1	3
1	4	1	1	4				4	4	1						0	3
3	3	0	3	5				5	1.66667	0						0	4
6	3	0	1	4				4	4	1						0	4
3	3	0	3	5				5	1.66667	0				1		1	5
4	3	1	1	3				3	3	0				1	1	1	3
3	3	0	2	3				3	1.5	0						0	2
1	3	1	1	3				3	3	0	1					1	4
3	3	0	1	4				4	4	1	1					1	3
6	4	1	1	4				4	4	1						0	3
4	3	1	1	5				5	5	1	1			1		1	7
3	2	0	4	4				4	1	0						0	3
3	3	0	2	5				5	2.5	0						0	3
3	2	0	2	4				4	2	0						0	5
2	3	0	2	3				3	1.5	0	1					1	3
1	3	1	3	5				5	1.66667	0	1					1	2
3	3	0	2	4				4	2	0	1					1	2
6	3	0	3	4				4	1.33333	0	1					1	4
3	3	0	2	5				5	2.5	0	1			1		1	5
3	2	0	2	3				3	1.5	0	1					1	4
3	3	0	2	4				4	2	0	1					1	5
3	2	0	2	3				3	1.5	0						0	3
3	3	0	3	3				3	1	0	1					1	3
1	3	1	3	3				3	1	0				1		1	3
3	2	0	3	4				4	1.33333	0	1					1	4
1	6	1	1	2				2	2	0						0	4
1	3	1	1	4				4	4	1						0	5
1	3	1	1	4				4	4	1						0	4
1	5	1	3	4				4	1.33333	0						0	5
3	3	0	2	4				4	2	0						0	4
5	2	0	2	4				4	2	0	1			1		1	3
2	6	1	2	5	4			9	4.5	1	1			1		1	5
3	3	0	3	2	5			7	2.33333	0				1		1	4
3	3	0	3	4	2			6	2	0	1					1	4
3	2	0	4	3	3			6	1.5	0	1					1	5
2	3	0	2	2	4			6	3	0						0	3
3	3	0	1	5	3			8	8	1						0	4
3	3	0	4	3	5			8	2	0						0	3
3	3	0	3	2	5			7	2.33333	0						0	3
3	3	0	2	3	2			5	2.5	0				1		1	3
3	6	1	1	3	4			7	7	1						0	4
2	3	0	3	3	2			5	1.66667	0	1					1	2
2	2	0	3	3	2			5	1.66667	0						0	4
3	3	0	2	6	5			11	5.5	1	1					1	4
3	3	0	2	2	2			4	2	0						0	4
3	3	0	2	4				4	2	0						0	4
2	4	1	1	3	3			6	6	1	1					1	4
3	2	0	2	2	3			5	2.5	0	1			1		1	5
3	2	0	3	4	2			6	2	0	1					1	4
2	3	0	3	2	4			6	2	0	1					1	2
3	3	0	3	2	4			6	2	0						0	5
2	3	0	3	2	5			7	2.33333	0						0	4
3	3	0	3	3	7			10	3.33333	1						0	2
2	3	0	4	3	3			6	1.5	0						0	3
3	3	0	2	3	3			6	3	0						0	3
3	2	0	6	4	4			8	1.33333	0						0	2
3	3	0	3	4	3			7	2.33333	0						0	4
3	2	0	3	4	3			7	2.33333	0	1					1	5
3	3	0	4	4	3			7	1.75	0					1	1	3
3	3	0	2	2	5	6		13	6.5	1						0	3
3	2	0	3	2	4			6	2	0	1					1	5
6	3	0	3	2	5			7	2.33333	0	1					1	2
3	3	0	2	2	3			5	2.5	0						0	5
3	3	0	4	3	4			7	1.75	0						0	3
3	3	0	3	5	4			9	3	0	1					1	2
3	2	0	2	2	3			5	2.5	0						0	3
3	2	0	3	2	2	6		10	3.33333	1						0	4
2	2	0	2	1	2	2		5	2.5	0	1			1		1	3
3	3	0	2	4	2	2		8	4	1						0	2
2	3	0	2	3	4	4		11	5.5	1						0	3
3	4	1	3	3	3	4		10	3.33333	1						0	2
3	2	0	5	3	3	3	3	12	2.4	0	1					1	6
3	3	0	4	4	2	2		8	2	0						0	5
3	2	0	3	2	4	6	6	18	6	1	1					1	2
3	3	0	2	4				4	2	0	1					1	2
3	2	0	6	10				10	1.66667	0						0	4
3	3	0	3	4				4	1.33333	0						0	3
5	3	0	3	3				3	1	0				1		1	3
4	6	1	1	1				1	1	0				1		1	2
3	3	0	2	3				3	1.5	0	1					1	3
5	4	1	3	3				3	1	0	1					1	4
3	3	0	3	4				4	1.33333	0						0	2
1	3	1	2	5				5	2.5	0	1					1	2
3	3	0	2	4				4	2	0						0	4
2	3	0	2	4				4	2	0						0	2
3	3	0	2	1				1	0.5	0						0	4
3	3	0	3	8				8	2.66667	0						0	2
3	3	0	1	2				2	2	0				1		1	5
3	3	0	2	3				3	1.5	0						0	3
3	4	1	2	3				3	1.5	0						0	7
2	2	0	1	3				3	3	0						0	3
3	3	0	2	5				5	2.5	0	1					1	3
4	6	1	2	4				4	2	0						0	3
1	3	1	2	3				3	1.5	0	1			1		1	3
3	3	0	4	6				6	1.5	0				1		1	4
3	3	0	2	5				5	2.5	0						0	4
3	3	0	3	3				3	1	0				1		1	4
3	3	0	2	4				4	2	0				1		1	3
3	3	0	2	2				2	1	0				1		1	4
3	3	0	4	5				5	1.25	0	1					1	3
5	2	0	4	8				8	2	0						0	4
4	3	1	2	3	2			5	2.5	0						0	3
3	3	0	2	3	5			8	4	1						0	2
2	2	0	5	4	2			6	1.2	0				1		1	5
3	3	0	3	1	4			5	1.66667	0						0	6
2	2	0	2	2	3			5	2.5	0	1					1	2
1	3	1	1	1				1	1	0	1					1	4
3	2	0	2	4				4	2	0						0	2
5	4	1	1	4				4	4	1						0	5
5	3	0	2	3				3	1.5	0						0	2
6	3	0	3	2				2	0.666667	0	1					1	3
3	2	0	3	2				2	0.666667	0						0	3
1	3	1	1	2				2	2	0	1					1	4
3	2	0	3	5				5	1.66667	0	1					1	5
1	5	1	1	3				3	3	0	1					1	4
3	3	0	1	1				1	1	0						0	2
1	1	1	1	1				1	1	0						0	3
3	3	0	2	4				4	2	0	1					1	2
3	3	0	1	5				5	5	1						0	2
3	3	0	1	4				4	4	1						0	6
3	4	1	6	6				6	1	0						0	1
3	3	0	1	5				5	5	1						0	2
1	3	1	1	2				2	2	0						0	2
3	3	0	4	5				5	1.25	0				1		1	4
7	4	1	2	2				2	1	0				1		1	2
3	2	0	2	1				1	0.5	0						0	2
5	3	0	2	2				2	1	0						0	3
5	4	1	1	3				3	3	0						0	4
3	3	0	2	5				5	2.5	0						0	4
4	3	1	1	3				3	3	0				1		1	3
3	3	0	2	5				5	2.5	0						0	3
3	3	0	2	4				4	2	0	1					1	4
1	3	1	1	2				2	2	0						0	3
3	2	0	2	2				2	1	0						0	3
3	3	0	2	5				5	2.5	0	1					1	3
1	2	1	2	4				4	2	0	1					1	3
3	3	0	2	3				3	1.5	0	1					1	4
3	3	0	3	4				4	1.33333	0	1					1	2
3	2	0	2	3				3	1.5	0	1					1	2
1	5	1	2	6				6	3	0	1					1	2
2	3	0	2	2				2	1	0						0	4
3	3	0	3	5				5	1.66667	0	1			1		1	6
4	3	1	1	1				1	1	0	1			1		1	6
3	3	0	2	5				5	2.5	0	1					1	4
3	3	0	2	3				3	1.5	0	1					1	10
2	2	0	3	5	2			7	2.33333	0						0	4
3	4	1	3	4	3			7	2.33333	0	1	1				1	3
3	3	0	3	5	3			8	2.66667	0	1					1	1
3	3	0	6	3	4			7	1.16667	0	1					1	3
3	2	0	3	4	4			8	2.66667	0	1					1	3
3	3	0	4	4	3			7	1.75	0						0	4
3	3	0	2	2	3			5	2.5	0	1					1	5
3	3	0	2	3	2			5	2.5	0						0	4
3	2	0	3	4				4	1.33333	0				1		1	4
3	3	0	2	4				4	2	0	1					1	1
3	3	0	3	6				6	2	0						0	8
7	2	0	3	3				3	1	0					1	1	2
3	2	0	2	2				2	1	0	1					1	3
1	4	1	1	2				2	2	0					1	1	3
3	2	0	3	4				4	1.33333	0						0	3
3	3	0	3	1				1	0.333333	0						0	5
3	3	0	2	4				4	2	0	1			1		1	4
1	4	1	1	2				2	2	0				1		1	3
1	5	1	1	9				9	9	1			1			1	6
7	2	0	2	5				5	2.5	0						0	5
3	3	0	2	2				2	1	0	1					1	3
3	3	0	1	4				4	4	1						0	4
3	3	0	3	4				4	1.33333	0					1	1	2
3	2	0	3	4				4	1.33333	0					1	1	5
3	3	0	2	5				5	2.5	0						0	8
3	3	0	1	3				3	3	0						0	3
3	2	0	3	2				2	0.666667	0	1					1	2
3	2	0	4	3				3	0.75	0						0	3
3	3	0	2	2				2	1	0				1		1	5
1	3	1	2	4				4	2	0	1			1		1	4
3	3	0	2	3				3	1.5	0						0	2
3	3	0	3	4				4	1.33333	0						0	1
1	3	1	1	4				4	4	1						0	4
3	2	0	3	7				7	2.33333	0						0	2
1	6	1	1	6				6	6	1	1					1	3
2	2	0	3	4				4	1.33333	0	1					1	1
3	2	0	2	5				5	2.5	0				1		1	4
4	3	1	2	3				3	1.5	0	1					1	4
4	3	1	2	3				3	1.5	0						0	3
3	3	0	2	6				6	3	0						0	2
7	3	0	1	1				1	1	0	1					1	2
3	2	0	2	5				5	2.5	0	1			1		1	2
3	2	0	4	5				5	1.25	0	1					1	5
2	3	0	2	4				4	2	0	1			1		1	3
2	2	0	2	3				3	1.5	0				1		1	1
3	3	0	1	2				2	2	0						0	1
2	3	0	3	4				4	1.33333	0	1					1	4
3	3	0	2	2				2	1	0						0	5
2	3	0	2	3				3	1.5	0	1					1	4
3	3	0	2	1				1	0.5	0						0	6
2	3	0	2	2				2	1	0	1					1	5
3	3	0	1	4				4	4	1	1					1	2
3	3	0	3	4				4	1.33333	0	1			1		1	5
3	3	0	2	6				6	3	0						0	2
3	2	0	2	2				2	1	0						0	1
5	4	1	1	5	4			9	9	1						0	2
7	2	0	3	5	2			7	2.33333	0				1		1	3
3	3	0	3	5	3			8	2.66667	0				1		1	5
2	3	0	2	2	4			6	3	0						0	3
3	3	0	3	3	3			6	2	0	1					1	5
6	4	1	3	3	5			8	2.66667	0				1		1	4
3	5	1	1	4	3			7	7	1		1				1	2
3	2	0	3	3	2			5	1.66667	0						0	2
1	6	1	2	2	4			6	3	0	1					1	5
3	2	0	3	2	5	3		10	3.33333	1						0	4
3	3	0	2	3	4	3		10	5	1						0	3
		95								70						256	4
																	3
																	6
																	2
																	5
																	1
																	5
																	3
																	5
																	2
																	4
																	3
	Characteristics of the properties		Households with substandard housing		95												5
																	3
	Overcrowding		Total households overcrowded		70												4
																	4
	Access to basic services		Households with poor basic services		256												4
	Total Households with Unsatisfied Basic Needs (UBN)				421												2
	Total Homes				524												3
	% poverty by UBN				0.803435												3
	Average number of people per family in the household				3.58279												2
	Population with Unsatisfied Basic Needs				1877.38												4
	Total Population				2217												4
	% poverty of the population by UBN				0.846812												6
																	3
																	2
																	2
																	4
																	1
																	4
																	2
																	9
																	5
																	2
																	4
																	4
																	4
																	5
																	3
																	2
																	3
																	2
																	4
																	3
																	4
																	4
																	7
																	6
																	4
																	5
																	3
																	3
																	6
																	1
																	5
																	5
																	4
																	3
																	2
																	4
																	2
																	3
																	1
																	2
																	4
																	4
																	6
																	2
																	5
																	4
																	5
																	2
																	5
																	3
																	2
																	4
																	3
																	3
																	3
																	5
																	4
																	3
																	3
																	2
																	2
																	4
																	2
																	5
																	3
																	3
																	4
																	3
