# Supplementary material for: Dataset for vulnerability model analysis in economically depressed areas
Source: Data Brief. 2022 May 23;42:108307. doi: 10.1016/j.dib.2022.108307 (PMC9160495; doi:10.1016/j.dib.2022.108307)
Supplement: Supplementary file 3 [file mmc3.xlsx]

## Sheet: Sheet 1
Neighborhood	Age of Head of Household	Gender of Head of Household	Marital Status of Head of Household	Education Level	Occupation of the Head of the Family	Average Unemployment Rate at Home	Underemployment rate per family	Total household income	Housing wall material	Housing floor material	Household members per bedroom	Households with poor Basic Services
Santa Marianita	39	M	1	3	9	0	1	120	3	3	1.66667	0
Santa Marianita	40	M	2	3	4	0	0	386	3	3	1.5	1
Santa Marianita	68	F	2	3	12	0	0.5	866	3	3	2	0
Santa Marianita	70	F	7	8	11	0	1	80	3	3	0.5	1
Santa Marianita	42	M	1	3	9	0	1	500	3	2	1.5	0
Santa Marianita	34	M	2	3	9	0	1	400	3	3	2	0
Santa Marianita	37	M	1	2	5	0	1	400	3	2	2	0
Santa Marianita	35	M	1	3	9	0	0.5	640	3	3	1.33333	0
Santa Marianita	33	M	2	3	9	0	1	350	3	3	1.5	0
Santa Marianita	62	M	7	6	6	0	1	785	2	3	0.4	1
Santa Marianita	51	M	1	2	9	0	0.5	586	3	3	1.5	1
Santa Marianita	52	M	1	5	9	0	1	350	6	3	2	1
Santa Marianita	47	M	1	3	9	0.666667	0	620	3	3	2	1
Santa Marianita	38	M	S/D	3	5	0	0.5	980	3	3	1	0
Santa Marianita	60	M	1	8	6	0.25	0.333333	922	2	2	1.33333	0
Santa Marianita	68	M	1	3	9	0.333333	1	370	3	3	1.33333	1
Santa Marianita	88	F	4	8	9	0	1	250	3	3	0.666667	0
Santa Marianita	43	M	1	3	9	0	1	150	3	2	3	1
Santa Marianita	50	M	1	3	5	0	0.5	686	3	3	1.5	1
Santa Marianita	68	F	4	8	12	0.333333	0.666667	780	3	3	1.33333	1
Santa Marianita	47	M	1	2	6	0	1	70	3	3	3	0
Santa Marianita	85	F	4	2	9	0	1	150	3	3	1	1
Santa Marianita	57	F	4	5	12	0	0	566	3	3	3	1
Santa Marianita	44	M	1	3	5	0	1	1600	3	3	2	0
Santa Marianita	37	M	1	3	5	0	1	500	3	2	1.33333	1
Santa Marianita	42	M	1	5	5	0	1	600	3	3	5	1
Santa Marianita	32	M	1	3	5	0.25	1	200	3	3	2	1
Santa Marianita	52	M	2	3	9	0	1	370	6	3	1	0
Santa Marianita	36	F	5	5	9	0	0	386	3	3	3	0
Santa Marianita	35	M	1	4	9	0	1	280	3	3	2.5	1
Santa Marianita	42	M	1	3	9	0	0.5	800	3	2	1.66667	0
Santa Marianita	88	F	4	2	12	0	0	300	3	2	2	0
Santa Marianita	25	M	2	3	5	0.5	1	220	1	3	4	1
Santa Marianita	65	F	4	2	12	0	0	100	3	3	0.5	1
Santa Marianita	27	M	2	2	5	0.5	1	350	3	3	4	1
Santa Marianita	30	M	1	4	9	0.5	1	360	1	3	4	1
Santa Marianita	35	F	7	3	9	0	1	140	3	2	2	0
Santa Marianita	32	M	1	3	9	0	1	240	3	2	2.5	0
Santa Marianita	32	M	1	6	9	0.5	1	280	1	3	2	1
Santa Marianita	33	M	1	5	8	0	0.5	1500	3	2	1	0
Santa Marianita	31	M	1	3	9	0	1	130	3	2	2.5	0
Santa Marianita	37	M	1	5	7	0	0.5	586	3	3	1	1
Santa Marianita	29	M	1	5	9	0.5	0	386	3	3	2.5	1
Santa Marianita	35	M	2	3	5	0.5	0.5	586	2	2	1.66667	1
Santa Marianita	75	M	1	2	9	0	1	280	3	3	1.5	0
Santa Marianita	65	M	2	3	9	0.5	1	560	4	6	3	1
Santa Marianita	57	M	1	8	9	0	1	300	4	5	2	1
Santa Marianita	62	M	1	2	9	0.2	1	240	4	6	5	0
Santa Marianita	51	M	1	6	1	0	0	4100	3	2	1.4	0
Santa Marianita	28	M	1	3	9	0	0	460	3	2	2	1
Santa Marianita	86	M	6	8	11	0	1	300	3	4	2	1
Santa Marianita	42	M	1	2	9	0	1	400	3	3	2	0
Santa Marianita	67	M	1	4	7	0	0.5	500	5	3	1	0
Santa Marianita	36	M	1	5	3	0	0	700	2	2	1	1
Santa Marianita	44	M	1	3	9	0	0.5	485	3	3	1.5	0
Santa Marianita	74	M	1	8	9	0	1	100	3	2	2	0
Santa Marianita	45	M	1	3	9	0	0.5	686	3	3	2.5	1
Santa Marianita	84	M	2	2	11	0	1	90	3	3	1.5	1
Santa Marianita	84	M	1	8	11	0	0	100	6	3	2	0
Santa Marianita	46	M	1	3	5	0	0	400	3	3	2	0
Santa Marianita	40	M	2	4	5	0	1	500	3	2	1.5	1
Santa Marianita	43	M	1	8	9	0	1	200	3	3	4	1
Santa Marianita	34	M	2	3	1	0	0	700	3	2	1.66667	1
Santa Marianita	73	M	1	2	5	0.75	0.5	300	1	3	2	1
Santa Marianita	76	F	6	8	9	0	1	20	5	4	1	1
Santa Marianita	39	M	1	2	5	0	1	300	3	3	1.66667	1
Santa Marianita	78	M	4	8	12	0	1	250	3	3	1	1
Santa Marianita	39	M	1	3	5	0	0.5	736	2	2	0.6	1
Santa Marianita	80	M	4	8	12	0	1	280	6	3	1	0
Santa Marianita	36	M	2	3	9	0.333333	0	400	3	3	5	0
Santa Marianita	47	M	1	5	8	0	1	380	3	2	2	0
Santa Marianita	40	M	2	2	5	0	0.5	510	3	4	1	1
Santa Marianita	67	M	2	2	9	0	1	280	2	3	1.5	0
Santa Marianita	32	M	7	4	9	0	0	375	3	3	1	0
Santa Marianita	38	M	1	3	9	0.5	0	772	1	3	2	0
Santa Marianita	35	M	2	3	5	0	0.5	732	3	2	1.33333	1
Santa Marianita	32	M	2	6	3	0.5	0	1400	2	2	1.5	1
Santa Marianita	54	M	1	2	9	0	1	150	3	3	2	0
Santa Marianita	38	M	1	3	9	0.5	1	70	3	2	2.5	0
Santa Marianita	62	M	1	3	9	0.333333	1	300	3	2	1.5	0
Santa Marianita	35	M	1	3	5	0.5	0	600	1	5	4	0
Santa Marianita	63	M	5	2	9	0	0	450	3	3	1	0
Santa Marianita	25	M	2	4	9	0.5	0	386	3	3	3	0
Santa Marianita	21	M	2	5	9	0.5	1	350	1	3	1.5	0
Santa Marianita	67	F	4	2	5	0	1	400	3	3	1.33333	1
Santa Marianita	68	F	S/D	2	12	0	0	150	3	3	1	0
Santa Marianita	53	M	6	2	9	0	1	200	6	3	1	0
Santa Marianita	34	M	2	3	5	0.333333	1	200	3	3	1.66667	0
Santa Marianita	42	M	7	2	9	0.25	1	200	3	3	3	1
Santa Marianita	65	M	2	2	5	0	1	250	3	3	1	1
Santa Marianita	57	M	7	8	9	0	1	200	3	3	1	1
Santa Marianita	67	M	6	8	9	0	1	150	5	4	1	1
Santa Marianita	50	M	7	2	9	0	1	80	3	3	1	1
Santa Marianita	27	F	S/D	4	9	0	0	772	2	3	2	0
Santa Marianita	39	M	2	3	9	0.5	0	386	3	3	2.5	1
Santa Marianita	54	M	1	2	5	0.25	0	600	3	3	2	1
Santa Marianita	28	M	1	4	5	0.5	0	386	4	3	4	1
Santa Marianita	40	M	2	3	9	0	1	360	2	3	3	1
Santa Marianita	42	M	1	3	8	0	0.5	1586	3	3	2.5	0
Santa Marianita	85	M	7	8	11	0	0	50	5	4	1	0
Santa Marianita	64	F	5	8	9	0.5	0	386	3	3	2	0
Santa Marianita	35	M	2	4	3	0	1	380	2	2	2.5	0
Santa Marianita	65	M	2	6	9	0	1	110	1	4	1.5	0
Santa Marianita	73	M	1	2	12	0	0	90	3	3	1	0
Santa Marianita	28	M	1	3	9	0	0	350	5	4	3	0
Santa Marianita	43	M	1	3	9	0	1	700	6	2	1.66667	1
Santa Marianita	82	M	2	2	11	0	0	350	6	2	1	1
Santa Marianita	66	M	1	2	9	0	1	600	6	2	1.5	1
Santa Marianita	73	M	1	8	9	0	1	120	2	3	1.5	0
Santa Marianita	70	M	1	2	9	0	1	270	3	3	0.75	0
Santa Marianita	26	M	1	5	9	0	0	386	3	3	2	1
Santa Marianita	35	M	7	5	1	0	0	480	3	5	1	0
Santa Marianita	46	F	5	3	9	0.333333	0	386	3	2	1.66667	1
Santa Marianita	73	M	1	8	9	0.5	0	386	5	4	3	0
Santa Marianita	26	M	2	5	9	0.5	0	300	3	2	2.5	0
Santa Marianita	29	M	1	4	9	0	1	280	3	3	4	1
Santa Marianita	61	M	1	8	9	0	1	180	1	2	1.5	0
Santa Marianita	51	F	7	3	9	0	0	386	3	2	1	1
Santa Marianita	53	M	1	2	9	0	1	320	3	3	3	1
Santa Marianita	55	M	1	4	3	0.6	0.5	646	3	2	2	0
Santa Marianita	67	M	1	3	9	0	1	225	3	3	1	0
Santa Marianita	68	M	1	3	9	0.333333	1	130	3	3	5	0
Santa Marianita	46	M	1	5	9	0	0	732	3	2	1.33333	0
Santa Marianita	54	M	1	3	9	0.2	1	250	6	3	1.66667	1
Santa Marianita	37	M	2	5	8	0	0.333333	760	3	3	3	0
Santa Marianita	36	F	5	5	9	0	1	450	3	3	2	1
Santa Marianita	34	M	1	3	9	0	1	400	5	4	2.5	1
Santa Marianita	78	M	1	2	11	0	0	100	2	3	1.5	1
Santa Marianita	53	F	5	4	5	0	1	370	6	3	2	1
Santa Marianita	40	M	2	5	5	0	0.5	670	3	2	1.66667	1
Santa Marianita	71	M	1	2	9	0	0.666667	500	2	3	1.5	1
Santa Marianita	78	M	1	8	9	0.6	0.5	486	1	3	6	0
Santa Marianita	60	M	1	3	12	0.5	0	50	6	4	2.33333	1
Santa Marianita	30	M	1	4	9	0	0.5	536	6	2	3	1
Santa Marianita	42	M	2	5	5	0.5	1	340	3	3	4	0
Santa Marianita	21	M	2	3	9	0.5	1	300	3	3	2.5	0
Santa Marianita	74	M	1	2	9	0.5	1	50	3	3	1.5	1
Santa Marianita	35	M	1	3	5	0.5	1	50	3	3	1.75	0
Santa Marianita	52	M	2	2	9	1	1	200	3	2	1.66667	1
Santa Marianita	29	M	7	4	9	0.5	1	200	3	3	1.75	0
Santa Marianita	84	M	1	8	11	0	1	300	3	3	1.33333	1
Santa Marianita	28	M	1	6	9	0	0.5	486	6	4	2.66667	1
Santa Marianita	54	M	1	3	9	0	0	800	3	2	4	0
Santa Marianita	36	M	1	3	5	0	0.5	501	3	2	6	0
Santa Marianita	53	F	7	3	9	0	1	100	3	2	3.33333	0
Santa Marianita	28	M	2	4	5	0	0.5	600	3	3	1	0
Santa Marianita	62	M	1	2	9	0.2	0.5	486	3	2	2	1
Santa Marianita	32	F	7	4	9	0	0	386	3	3	1.33333	0
Santa Marianita	54	F	6	3	11	0.5	0	0	3	2	2	0
Santa Marianita	32	F	5	4	9	0	0	386	6	3	4	1
Santa Marianita	59	M	1	3	5	0.5	0	1110	3	3	3	1
Santa Marianita	29	M	1	5	5	0	0.5	586	3	4	1.66667	1
Santa Marianita	62	M	1	2	12	0.5	0	173	2	2	1.33333	0
Santa Marianita	37	M	2	3	5	0	1	360	1	4	4	1
Santa Marianita	32	M	2	3	5	0	1	310	3	3	0.6	0
Santa Marianita	45	M	1	3	8	0	1	800	3	3	1.33333	0
Santa Marianita	21	M	2	5	9	0	1	50	3	4	1.66667	0
Santa Marianita	28	M	1	5	9	0	1	100	3	3	2	1
Santa Marianita	61	M	2	2	5	0	1	200	2	2	3	0
Santa Marianita	44	M	2	5	9	0	1	400	3	2	1.66667	0
Santa Marianita	37	M	2	2	9	0	1	400	3	3	0.8	0
San Juan	43	F	4	3	12	0.5	1	360	3	3	1	1
San Juan	26	M	2	6	7	0	1	360	1	3	2.5	0
San Juan	35	M	1	5	5	0	0.5	400	3	3	1.5	1
San Juan	48	M	2	3	9	0.333333	1	300	3	2	1.5	0
San Juan	28	M	1	5	9	0	1	300	3	3	2	0
San Juan	39	M	1	3	9	0.333333	0	250	3	2	0.666667	0
San Juan	48	M	1	2	9	0	0.5	1002	3	3	4	0
San Juan	60	M	1	3	9	0	1	500	3	2	2	1
San Juan	26	M	2	4	11	0.333333	1	200	3	3	2.5	0
San Juan	85	M	4	2	12	0	1	300	3	2	2	1
San Juan	45	M	1	2	9	0	1	600	3	1	1.33333	0
San Juan	38	M	1	8	9	0.5	0	395	5	5	1	1
San Juan	70	M	1	8	9	0	1	200	3	2	0.222222	0
San Juan	56	F	4	2	9	0.666667	1	386	3	3	2	0
San Juan	49	M	1	3	9	0.25	1	500	6	3	0.5	1
San Juan	74	F	5	2	5	0	1	100	3	2	1.66667	0
San Juan	74	M	1	3	12	0	0	120	3	3	3	0
San Juan	40	M	2	3	5	0	1	300	5	3	5	0
San Juan	32	M	1	5	5	0	1	350	5	5	2.5	1
San Juan	41	F	5	3	5	0	1	440	3	3	2.5	1
San Juan	53	M	2	3	9	0	0	380	6	4	3	1
San Juan	60	M	1	3	9	0	1	300	3	3	2.5	0
San Juan	47	F	5	3	11	0.333333	0	350	2	3	2	0
San Juan	73	M	1	2	12	0	0	126	3	2	1.33333	0
San Juan	39	M	1	3	3	0.333333	1	300	3	2	1.25	0
San Juan	46	F	5	3	9	0	0	386	3	3	1.5	0
San Juan	84	M	4	2	12	0.666667	0	386	5	4	2	1
San Juan	82	M	4	8	12	0	0	100	3	2	6	0
San Juan	68	M	1	2	12	0	0	200	2	3	1.5	0
San Juan	55	M	1	3	11	0.5	0.666667	600	2	3	2	1
San Juan	58	F	6	3	12	0	0	200	3	3	5	0
San Juan	33	M	1	3	9	0	0	400	3	3	1	0
San Juan	54	F	5	3	12	0.666667	0	200	1	1	5	1
San Juan	27	M	1	5	5	0.666667	0.5	506	3	3	2	1
San Juan	48	F	5	2	9	0	0	200	6	3	1.33333	0
San Juan	67	M	1	2	11	0.666667	1	200	4	4	1	0
San Juan	22	M	1	5	5	0.5	0	350	3	3	4	0
San Juan	39	M	2	4	9	0.5	1	720	3	3	0.666667	1
San Juan	43	M	1	8	9	0	0.666667	586	3	3	1.5	1
San Juan	23	M	2	5	9	0.5	0	665	3	3	1.5	0
San Juan	33	M	1	3	9	0.5	0	460	3	2	2	0
San Juan	86	M	1	8	11	0.5	1	250	3	3	2.5	1
San Juan	48	M	2	2	5	0	0.5	500	3	3	2	1
San Juan	39	M	1	3	9	0.5	0	686	3	3	5	1
San Juan	31	M	1	3	9	0	1	765	3	2	2	0
San Juan	36	M	1	2	9	0	1	150	3	3	1.33333	1
San Juan	31	M	1	3	9	0.5	0	386	3	3	3	1
San Juan	80	M	1	2	11	0	0	130	2	3	2	0
San Juan	37	M	1	3	9	0.5	0	732	2	3	4	0
San Juan	43	M	1	3	9	0.25	0.5	401	3	3	1	0
San Juan	37	M	2	4	9	0	1	600	3	2	1.33333	0
San Juan	37	F	5	5	2	0	0	600	3	3	2.5	0
San Juan	33	M	2	3	8	0.5	1	300	3	3	2.5	0
San Juan	79	F	4	2	3	0	0	386	3	2	1.5	0
San Juan	52	M	1	3	5	0.333333	1	300	3	3	1	1
San Juan	26	M	1	5	9	0.5	0.5	300	3	3	1.66667	0
San Juan	41	M	1	3	9	0	0.666667	770	3	2	1.5	0
San Juan	40	M	1	2	5	0	0	566	2	3	3	1
San Juan	55	M	1	3	9	0	1	120	3	3	1.66667	1
San Juan	31	F	4	4	9	0	0.5	200	3	3	1	0
San Juan	32	F	5	5	9	0	0	386	3	2	2.5	0
San Juan	40	M	1	3	7	0	0	851	5	2	1.33333	0
San Juan	50	M	1	3	9	0	0	600	1	3	1.5	1
San Juan	31	M	1	3	9	0	1	400	3	3	2.5	1
San Juan	31	M	1	3	5	0	1	250	1	3	4	0
San Juan	48	M	1	3	6	0	1	400	3	3	4	1
San Juan	40	M	1	3	6	0	1	400	3	2	1.33333	0
San Juan	37	M	1	3	5	0.5	1	150	2	2	2	0
San Juan	47	M	1	3	9	0	0	100	3	3	2.5	0
San Juan	36	M	2	3	5	0.5	1	300	3	3	1.33333	0
San Juan	83	M	1	5	9	0.5	1	85	3	3	0.5	0
San Juan	63	M	1	2	9	0	0.75	586	2	3	1.5	0
San Juan	38	M	1	5	9	0	0.5	500	3	3	2	0
San Juan	28	M	1	5	9	0.5	0	386	3	2	1.5	1
San Juan	22	M	1	3	9	0.5	0	386	3	3	3	0
San Juan	53	M	1	2	5	0	1	150	1	5	5	0
San Juan	32	M	1	3	9	0	0	390	2	3	1	0
San Juan	28	M	1	5	5	0	1	300	2	3	1.33333	0
San Juan	24	F	6	5	11	0	0	250	3	3	1	0
San Juan	43	F	4	5	9	0	0	772	3	3	1	0
San Juan	34	M	1	3	5	0.5	1	150	3	3	2	1
San Juan	33	F	5	4	9	0.5	0	200	3	1	2	0
San Juan	32	F	5	4	9	0	0	386	3	2	2.5	1
San Juan	33	M	1	4	9	0	0.5	986	5	4	2	0
San Juan	41	M	1	3	9	0	1	500	3	3	2.5	0
San Juan	33	F	5	2	9	0.5	0	386	3	3	4	0
San Juan	70	F	7	2	12	0	1	20	3	2	1.66667	1
San Juan	53	M	1	2	9	0	0.5	686	3	2	1	0
San Juan	29	M	1	4	5	0.5	1	200	3	3	6	1
San Juan	32	M	1	5	9	0	0	386	6	5	1	1
San Juan	33	M	2	5	5	0	1	200	3	2	2	1
San Juan	41	M	1	3	5	0.5	1	200	3	3	2.33333	1
San Juan	88	M	4	2	12	0.5	0	100	1	6	1.5	1
San Juan	50	M	1	2	9	0	0	772	2	3	2.5	0
San Juan	56	M	2	3	6	0	0.666667	330	2	3	0.4	1
San Juan	39	M	1	3	9	0.5	0.5	886	2	2	1.5	0
San Juan	80	F	4	2	12	0.666667	0	80	7	2	0.5	1
San Juan	38	M	1	3	9	0	0.666667	1080	4	6	1	1
San Juan	37	M	1	3	6	0.5	1	300	3	2	2	0
San Juan	36	F	5	2	9	0	0.5	586	5	3	0.5	1
San Juan	66	M	1	2	9	0.25	1	900	2	3	4	0
San Juan	43	M	1	3	9	0.333333	1	150	3	3	1.66667	1
San Juan	72	M	1	2	11	0.666667	0.5	886	3	3	1	1
San Juan	36	M	1	3	9	0	0.5	900	3	2	3	1
San Juan	37	M	1	2	6	0.333333	0	350	3	3	3	1
San Juan	74	M	4	2	12	0	0	0	3	3	0.75	1
San Juan	42	F	5	3	5	0.333333	0	372	5	3	5	0
San Juan	39	M	1	2	9	0.75	0	600	3	2	0.666667	1
San Juan	28	M	2	3	9	0.5	1	386	3	3	0.5	1
San Juan	28	M	1	2	9	0	0.5	586	3	3	2.5	1
San Juan	41	F	4	3	11	0	0	386	2	3	1.66667	1
San Juan	48	M	1	3	7	0	0	120	3	3	1.66667	0
San Juan	71	M	7	2	9	0	0	150	3	2	1.5	1
San Juan	60	M	S/D	2	9	0	1	110	3	2	2	1
San Juan	61	M	2	2	7	0.5	1	400	6	3	3	1
San Juan	26	M	7	3	4	0	0	386	1	6	7	0
San Juan	30	M	1	3	9	0.5	1	150	3	2	2	0
San Juan	55	M	1	2	9	0.333333	0	180	3	2	2	1
San Juan	42	M	6	6	5	0	1	600	5	3	8	1
San Juan	50	M	1	2	9	0	0	586	2	2	1.33333	0
San Juan	82	M	6	2	12	0	1	400	3	3	1.5	1
San Juan	28	M	1	s/d	9	0.333333	0.5	400	4	5	2.33333	0
San Juan	49	M	1	2	7	0.333333	1	130	3	3	1.33333	1
San Juan	58	M	1	3	7	0	1	550	3	3	1.5	1
San Juan	83	M	1	8	11	0	0	50	2	2	1.5	1
San Juan	41	M	1	2	9	0	1	200	5	3	1	0
San Juan	57	M	2	2	5	0	1	90	2	2	1	1
San Juan	37	M	1	8	9	0	0	772	3	3	0.666667	0
San Juan	51	F	S/D	8	9	0	0	386	3	3	2.5	1
San Juan	42	M	2	2	8	0	0	430	3	3	1.33333	0
San Juan	68	F	4	8	9	0	0.5	500	4	4	5	1
San Juan	44	M	1	2	9	0	1	350	2	3	1.33333	1
San Juan	38	M	1	3	5	0	0.5	400	3	3	1	0
San Juan	55	M	1	2	5	0	0.5	946	3	3	1.5	1
San Juan	55	M	2	4	9	0	0.666667	600	3	2	1.33333	0
San Juan	27	M	1	3	5	0	0.5	736	3	3	2	0
San Juan	23	M	2	3	9	0	0.5	400	3	3	3	0
San Juan	44	M	1	2	5	0.333333	1	150	3	3	1.5	0
San Juan	37	M	1	3	5	0	0	386	6	3	4	0
San Juan	53	M	1	3	9	0.166667	1	393	3	3	2	0
San Juan	50	M	1	2	9	0	1	380	3	2	1.66667	0
San Juan	43	M	1	3	5	0	0.5	586	3	3	1.5	0
San Juan	59	M	1	2	9	0	0	280	3	2	0.666667	0
San Juan	48	M	2	2	9	0	0	660	3	3	1.33333	0
San Juan	36	M	1	5	9	0.666667	1	390	3	3	1	1
San Juan	53	M	1	2	9	0.5	1	200	3	3	0.75	0
San Juan	34	M	2	3	9	0.5	0	398	3	3	2.33333	0
San Juan	46	M	2	2	5	0	0.5	900	3	2	1.5	0
San Juan	47	F	4	3	9	0	0	370	3	3	1.5	0
San Juan	27	M	2	5	7	0	0	950	3	3	1.66667	1
San Juan	52	M	1	3	9	0	1	250	3	3	1	1
San Juan	41	M	1	3	11	0	0	130	1	3	2	1
San Juan	65	F	S/D	4	9	0	1	230	3	2	0.666667	1
San Juan	26	M	1	4	9	0	1	500	1	4	4	0
San Juan	28	M	1	5	9	0.5	1	80	3	3	1.66667	0
San Juan	30	M	1	3	5	0	1	400	6	3	4	0
San Juan	43	M	1	3	5	0.25	1	250	3	3	1.66667	1
San Juan	26	M	2	5	5	0.5	1	500	4	3	3	1
San Juan	61	M	1	2	9	0	1	300	3	3	1.5	0
San Juan	29	M	1	5	9	0.5	0	960	1	3	3	1
San Juan	67	M	1	8	12	0.5	0	120	3	3	4	1
San Juan	64	M	2	8	12	1	0	240	6	4	4	0
San Juan	42	M	1	3	9	0.166667	1	650	4	3	5	1
San Juan	37	M	1	3	5	0	1	200	3	2	1	0
San Juan	54	M	1	2	5	0	1	140	3	3	2.5	0
San Juan	86	F	4	2	12	0.5	0.666667	400	3	2	2	0
San Juan	53	M	1	3	11	0.5	0	240	2	3	1.5	1
San Juan	60	M	2	2	9	0	0	380	1	3	1.66667	1
San Juan	20	M	7	3	5	0	0.5	551	3	3	2	1
San Juan	26	M	1	5	9	0.5	0	772	6	3	1.33333	1
San Juan	40	M	1	3	9	0.333333	1	550	3	3	2.5	1
San Juan	41	M	1	3	9	0	1	70	3	2	1.5	1
San Juan	74	F	5	2	11	0.75	0	150	3	3	2	1
San Juan	24	M	2	3	9	1	0	150	3	2	1.5	0
San Juan	53	M	1	2	9	0	0	60	3	3	1	1
San Juan	24	M	2	3	9	0.5	0	386	1	3	1	1
San Juan	49	M	1	3	9	0.5	1	130	3	2	1.33333	1
San Juan	50	M	2	3	9	0.5	0	30	1	6	2	0
San Juan	36	M	2	3	9	0.666667	1	200	1	3	4	0
San Juan	44	M	1	3	5	0	1	800	1	3	4	0
San Juan	64	M	1	3	7	0.2	1	375	1	5	1.33333	0
San Juan	33	M	1	4	9	0	1	375	3	3	2	0
San Juan	53	M	1	3	9	0.5	1	400	5	2	2	1
San Juan	55	M	1	5	9	0	1	350	2	6	4.5	1
San Juan	41	M	1	3	9	0	1	400	3	3	2.33333	1
San Juan	41	M	1	5	4	0.5	0	700	3	3	2	1
San Juan	30	M	1	3	5	0.5	1	350	3	2	1.5	1
San Juan	58	F	7	2	12	0.333333	1	300	2	3	3	0
San Juan	45	M	2	3	5	0	1	200	3	3	8	0
San Juan	58	M	1	3	9	0	1	200	3	3	2	0
San Juan	33	M	1	3	9	0	0	386	3	3	2.33333	0
San Juan	28	F	6	2	11	0.5	0	280	3	3	2.5	1
San Juan	60	M	1	2	9	0	0	480	3	6	7	0
San Juan	44	M	5	5	9	0	1	150	2	3	1.66667	1
San Juan	27	M	1	5	9	0.5	1	250	2	2	1.66667	0
San Juan	26	M	1	5	9	0.5	0	386	3	3	5.5	1
San Juan	40	M	1	3	9	0	1	180	3	3	2	0
San Juan	39	M	1	3	9	0	0	380	3	3	2	0
San Juan	27	M	1	4	9	0.5	1	150	2	4	6	1
San Juan	54	M	1	2	9	0.5	0	250	3	2	2.5	1
San Juan	31	F	5	4	9	0	0	386	3	2	2	1
San Juan	38	M	6	2	9	0	1	120	2	3	2	1
San Juan	37	M	1	2	9	0	1	100	3	3	2	0
San Juan	31	M	2	4	9	0	1	340	2	3	2.33333	0
San Juan	69	M	1	3	9	0	1	600	3	3	3.33333	0
San Juan	22	M	1	5	9	0	0	386	2	3	1.5	0
San Juan	52	M	1	3	9	0	1	1500	3	3	3	0
San Juan	69	F	4	2	11	0	0	270	3	2	1.33333	0
San Juan	48	M	1	4	9	0	0	270	3	3	2.33333	0
San Juan	34	M	1	3	9	0	0	100	3	2	2.33333	1
San Juan	70	M	1	3	11	0.5	0	212	3	3	1.75	1
San Juan	55	F	4	2	9	0	1	350	3	3	6.5	0
San Juan	36	M	2	3	9	0.666667	1	400	3	2	2	1
San Juan	66	M	1	2	5	0	1	70	6	3	2.33333	1
San Juan	42	M	1	2	7	0	0	100	3	3	2.5	0
San Juan	42	M	1	2	9	0	1	210	3	3	1.75	0
San Juan	21	F	7	4	11	0	0	180	3	3	3	1
San Juan	50	M	2	2	9	0	1	200	3	2	2.5	0
San Juan	28	M	1	4	9	0	1	250	3	2	3.33333	0
San Juan	43	M	1	4	5	0.333333	0	772	2	2	2.5	1
San Juan	16	M	2	4	11	0	0	0	3	3	4	0
San Juan	43	M	1	3	5	0	1	1200	2	3	5.5	0
San Juan	19	M	2	5	5	0	1	500	3	4	3.33333	0
San Juan	38	M	1	3	5	0.5	1	600	3	2	2.4	1
San Juan	40	M	1	3	9	0	0	772	3	3	2	0
San Juan	76	M	1	2	9	0	1	100	3	2	6	1
San Juan	28	F	2	5	9	0.5	0	386	3	3	2	1
San Juan	43	M	1	3	5	0	0	793	3	2	1.66667	0
San Juan	45	M	1	5	9	0.5	1	160	3	3	1.33333	0
San Juan	65	M	4	5	9	0.5	1	320	5	3	1	1
San Juan	52	M	1	2	9	0	1	150	4	6	1	1
San Juan	23	M	2	5	9	0.5	1	386	3	3	1.5	1
San Juan	76	M	1	2	11	0.666667	1	100	5	4	1	1
San Juan	25	M	2	5	9	0	1	100	3	3	1.33333	0
San Juan	84	M	1	8	12	0	0	0	1	3	2.5	1
San Juan	38	F	5	3	9	0	0	300	3	3	2	0
San Juan	70	M	1	2	9	0	1	350	2	3	2	0
San Juan	40	M	1	2	6	0	0.5	686	3	3	0.5	0
San Juan	55	M	1	2	9	0	1	500	3	3	2.66667	0
San Juan	34	M	2	3	9	0.5	1	380	3	3	2	1
San Juan	73	M	1	3	9	0	1	300	3	3	1.5	0
San Juan	40	M	2	5	5	0.2	0.666667	736	3	4	1.5	0
San Juan	46	M	2	3	11	0.5	0	100	2	2	3	0
San Juan	22	M	2	5	9	0.5	1	400	3	3	2.5	1
San Juan	40	M	1	3	9	0	1	400	4	6	2	0
San Juan	24	M	1	3	11	0.5	0	0	1	3	1.5	1
San Juan	60	M	1	3	5	0.25	1	1200	3	3	1.5	1
San Juan	39	M	1	3	5	0	1	500	3	3	2.5	0
San Juan	63	M	1	4	9	0.333333	1	190	3	3	1	1
San Juan	23	M	1	3	5	0	1	210	3	3	2	1
San Juan	49	M	2	3	5	0	1	380	3	3	1	1
San Juan	19	M	1	5	9	0.5	0	386	3	3	1.25	1
San Juan	56	M	2	2	9	0	1	400	5	2	2	0
San Juan	24	M	1	5	9	0.5	1	200	4	3	2.5	0
San Juan	57	F	2	2	9	0.5	0	386	3	3	4	0
San Juan	26	M	2	5	9	0.5	0	772	2	2	1.2	1
San Juan	54	M	2	5	9	0.8	0.5	436	3	3	1.66667	0
San Juan	74	M	1	3	12	0	0	120	2	2	2.5	1
San Juan	35	M	1	3	8	0	0	772	1	3	1	1
San Juan	74	F	4	2	9	0	1	100	3	2	2	0
San Juan	45	M	1	5	5	0	0	386	5	4	4	0
San Juan	60	F	5	3	9	0.5	0	386	5	3	1.5	0
San Juan	31	F	5	4	5	0	1	180	6	3	0.666667	1
San Juan	68	F	4	2	12	0	0	656	3	2	0.666667	0
San Juan	32	M	1	5	9	0.5	0	772	1	3	2	1
San Juan	48	M	2	3	9	0	0.5	972	3	2	1.66667	1
San Juan	21	M	2	3	9	0.5	1	200	1	5	3	1
San Juan	63	M	2	2	5	0	0	500	3	3	1	0
San Juan	19	M	2	5	5	0	0	500	1	1	1	0
San Juan	30	F	5	2	9	0	1	300	3	3	2	1
San Juan	46	F	5	3	9	0	1	300	3	3	5	0
San Juan	38	M	1	3	5	0.25	1	300	3	3	4	0
San Juan	85	F	4	2	12	0	1	100	3	4	1	0
San Juan	48	M	2	2	9	0.5	0	200	3	3	5	0
San Juan	22	M	1	3	9	0	0	772	1	3	2	0
San Juan	25	M	2	2	9	0	0	386	3	3	1.25	1
San Juan	45	M	1	2	11	0.5	0	0	7	4	1	1
San Juan	27	M	2	2	9	0	0	386	3	2	0.5	0
San Juan	60	M	2	2	9	0	1	400	5	3	1	0
San Juan	42	M	1	3	9	0	1	400	5	4	3	0
San Juan	23	M	2	3	9	0.5	1	400	3	3	2.5	0
San Juan	34	F	5	5	7	0	0	375	4	3	3	1
San Juan	17	M	2	4	12	0	0	80	3	3	2.5	0
San Juan	36	M	2	5	9	0	0.5	600	3	3	2	1
San Juan	50	M	1	2	5	0	1	300	1	3	2	0
San Juan	23	M	1	5	5	0.5	1	150	3	2	1	0
San Juan	23	M	2	5	5	0.5	1	200	3	3	2.5	1
San Juan	19	M	2	5	5	0.5	1	250	1	2	2	1
San Juan	36	M	1	2	9	0.333333	0	80	3	3	1.5	1
San Juan	73	F	6	3	9	0	1	50	3	3	1.33333	1
San Juan	40	F	4	3	9	1	1	350	3	2	1.5	1
San Juan	50	F	6	3	5	0	1	200	1	5	3	1
San Juan	42	M	1	5	11	0.5	0	0	2	3	1	0
San Juan	47	M	1	3	8	0.8	0	386	3	3	1.66667	1
San Juan	60	M	1	3	5	0.8	0	386	4	3	1	1
Valle Claro	45	M	1	5	3	0	0.5	586	3	3	2.5	1
Valle Claro	56	M	4	3	9	0.222222	0.75	1886	3	3	1.5	1
Valle Claro	32	M	1	5	5	0	1	500	2	2	2.33333	0
Valle Claro	54	M	1	3	9	0	0.5	1000	3	4	2.33333	1
Valle Claro	58	M	5	5	12	0	1	100	3	3	2.66667	1
Valle Claro	44	F	S/D	3	5	0.5	1	600	3	3	1.16667	1
Valle Claro	79	M	2	3	5	0	0	450	3	2	2.66667	1
Valle Claro	40	M	1	4	5	0.5	1	150	3	3	1.75	0
Valle Claro	49	M	2	2	9	0.2	1	120	3	3	2.5	1
Valle Claro	58	M	1	2	9	0	1	365	3	3	2.5	0
Valle Claro	60	M	1	2	9	0	1	150	3	2	1.33333	1
Valle Claro	85	F	4	2	12	0	0	50	3	3	2	1
Valle Claro	41	M	1	2	5	0.4	0.5	536	3	3	2	0
Valle Claro	52	M	1	3	5	0	1	165	7	2	1	1
Valle Claro	28	F	6	3	9	0	0	250	3	2	1	1
Valle Claro	24	M	1	4	5	0	0	400	1	4	2	1
Valle Claro	30	M	1	3	9	0	0	200	3	2	1.33333	0
Valle Claro	75	F	1	3	7	0.333333	0	800	3	3	0.333333	0
Valle Claro	40	F	5	2	9	0	0	250	3	3	2	1
Valle Claro	40	M	2	2	9	0	0.5	450	1	4	2	1
Valle Claro	68	F	1	2	11	0.25	1	800	1	5	9	1
Valle Claro	41	M	1	3	9	0.5	1	600	7	2	2.5	0
Valle Claro	48	F	5	3	9	0.5	0.5	426	3	3	1	1
Valle Claro	48	M	1	3	4	0	0	436	3	3	4	0
Valle Claro	48	M	2	3	9	0	1	200	3	3	1.33333	1
Valle Claro	61	M	1	2	9	0.2	1	1200	3	2	1.33333	1
Valle Claro	65	M	1	8	9	0.285714	0.666667	700	3	3	2.5	0
Valle Claro	49	M	2	3	8	0	0	400	3	3	3	0
Valle Claro	18	M	2	3	8	0	0	386	3	2	0.666667	1
Valle Claro	60	M	1	3	9	0	1	310	3	2	0.75	0
Valle Claro	34	M	1	4	9	0	1	310	3	3	1	1
Valle Claro	72	M	1	8	11	0	0	386	1	3	2	1
Valle Claro	34	M	2	3	9	0	0	386	3	3	1.5	0
Valle Claro	61	F	4	2	12	1	0	200	3	3	1.33333	0
Valle Claro	33	M	1	3	9	0	1	150	1	3	4	0
Valle Claro	45	M	1	3	11	1	0	0	3	2	2.33333	0
Valle Claro	36	M	2	3	9	0	1	250	1	6	6	1
San Ramón	72	F	4	2	12	0	0	50	2	2	1.33333	1
San Ramón	43	M	1	3	5	0	1	90	3	2	2.5	1
San Ramón	25	M	2	6	9	0	0.5	786	4	3	1.5	1
San Ramón	39	M	1	4	9	0.333333	1	200	4	3	1.5	0
San Ramón	75	M	1	8	12	0	0	180	3	3	3	0
San Ramón	22	M	2	3	9	0.5	1	150	7	3	1	1
San Ramón	37	M	2	3	9	0	0.5	2000	3	2	2.5	1
San Ramón	35	M	1	3	9	0.5	1	366	3	2	1.25	1
San Ramón	24	M	1	2	9	0	1	200	2	3	2	1
San Ramón	67	M	4	4	12	0	0	300	2	2	1.5	1
San Ramón	70	F	4	4	12	0	0	300	3	3	2	0
San Ramón	43	M	1	2	5	0.666667	0.5	706	2	3	1.33333	1
San Ramón	53	M	1	3	9	0.333333	1	450	3	3	1	0
San Ramón	34	M	1	2	9	0	0	100	2	3	1.5	1
San Ramón	74	M	2	2	12	0.666667	0	436	3	3	0.5	0
San Ramón	36	M	1	3	9	0.5	1	50	2	3	1	1
San Ramón	70	M	2	2	9	0	1	100	3	3	4	1
San Ramón	30	M	2	5	3	0.5	1	300	3	3	1.33333	1
San Ramón	19	F	7	3	9	0	0	250	3	3	3	0
San Ramón	63	F	4	3	12	0	0	150	3	2	1	0
San Ramón	78	M	1	8	11	0	0	120	5	4	9	0
San Ramón	22	M	2	3	9	0.5	1	100	7	2	2.33333	1
San Ramón	23	M	2	3	5	0	1	90	3	3	2.66667	1
San Ramón	25	M	2	5	5	0.5	0	290	2	3	3	0
San Ramón	40	M	1	8	9	0.6	0	436	3	3	2	1
San Ramón	30	F	4	8	9	0	0	386	6	4	2.66667	1
San Ramón	24	M	2	4	5	0	1	200	3	5	7	1
San Ramón	57	M	1	2	9	0	1	160	3	2	1.66667	0
San Ramón	37	M	1	5	5	0.5	1	800	1	6	3	1
San Ramón	28	M	2	4	9	0	0	386	3	2	3.33333	0
San Ramón	47	F	5	2	12	0.5	0	150	3	3	5	0
San Ramón	46	M	2	3	9	0	1	150
San Ramón	57	M	1	8	5	0	0.666667	586
San Ramón	51	M	2	5	11	0.2	0	386
San Ramón	79	F	4	2	11	0	0	50
San Ramón	43	M	1	3	9	0	0.333333	932
San Ramón	56	M	5	8	9	0	1	400
San Ramón	23	M	2	3	5	0.5	1	200
San Ramón	68	M	3	8	9	0	1	100
San Ramón	29	M	1	2	9	0.5	1	150
San Ramón	54	M	2	8	9	0.5	1	150
San Ramón	63	M	1	6	4	0.5	0	386
San Ramón	30	M	2	8	9	0	1	350
San Ramón	43	M	2	5	9	0.25	1	300
San Ramón	21	M	2	4	9	0.5	1	300
San Ramón	63	M	1	2	9	0.333333	1	600
San Ramón	31	M	1	4	9	0.5	0	772
San Ramón	25	M	1	4	9	0.5	1	1300
San Ramón	23	M	5	5	5	0.5	1	1000
San Ramón	23	M	1	3	9	0	0.5	486
San Ramón	22	M	1	5	5	0.5	1	100
San Ramón	40	M	5	2	5	0	1	200
San Ramón	22	M	3	4	9	0.5	1	150
San Ramón	40	M	1	3	9	0	1	250
San Ramón	22	M	3	5	9	0	0	100
San José	47	M	1	3	9	0.333333	1	360
San José	38	M	1	3	9	0	0	780
San José	27	M	1	3	8	0.5	0	1158
San José	79	M	1	8	9	0	1	80
San José	36	M	1	2	9	0	0.5	520
San José	56	M	1	5	6	0	1	440
San José	44	M	1	3	9	0.333333	0	120
San José	73	M	4	8	11	0	0	40
San José	33	M	1	2	9	0	0	390
San José	53	M	1	2	11	1	0	85
San José	59	M	2	2	11	0.714286	0	650
San José	46	M	1	3	9	0.25	0	772
San José	74	M	1	2	9	0	1	250
San José	50	M	2	2	5	0	1	400
San José	47	M	1	3	9	0	0.5	600
San José	37	M	1	3	5	0	1	250
San José	46	M	2	2	9	0	1	180
San José	39	M	2	2	9	0	0	50
San José	71	M	1	2	5	0	1	100
San José	74	M	1	8	9	0	1	275
San José	84	M	2	8	11	0	0	100
San José	48	M	1	2	5	0	1	300
San José	35	F	5	2	6	0	0	390
San José	39	M	1	5	6	0	0	386
San José	35	M	1	3	5	0.5	1	300
San José	54	M	1	4	9	0	1	100
San José	36	M	1	3	9	0	0	386
San José	46	M	2	3	9	0	1	150
San José	30	M	1	4	9	0	0	772
San José	38	M	1	3	9	0	1	400
San José	45	M	1	3	9	0	0.5	660
San José	54	M	1	2	12	0.166667	1	900
San José	57	M	7	2	9	0	1	330
San José	48	M	1	3	9	0	1	350
San José	49	M	1	3	9	0	0.5	736
San José	26	M	2	4	8	0	0	386
San José	52	M	1	2	9	0	1	160
San José	34	M	2	2	11	0	0	386
San José	34	M	1	3	9	0	1	300
San José	33	F	5	2	11	0	0	50
San José	58	M	2	2	9	0.5	1	350
San José	70	F	5	2	9	0	1	80
San José	63	M	1	2	9	0	1	300
San José	43	M	1	2	9	0	1	300
San José	51	M	2	2	9	0.666667	1	250
San José	45	M	1	2	9	0.25	1	200
San José	66	M	1	2	12	0	0	130
San José	50	F	4	2	12	0	0.5	686
San José	34	F	5	2	9	0	0	386
San José	30	M	2	3	9	0	0	386
San José	26	F	7	3	5	0	0	150
San José	28	M	2	3	7	0	0	200
San José	53	M	1	3	9	0.333333	1	200
San José	48	M	1	3	5	0	1	300
San José	23	M	1	5	5	0.5	1	510
San José	35	M	1	2	9	0	0.5	426
San José	21	M	2	4	9	0.5	0	386
San José	35	M	1	2	9	0	1	180
San José	26	M	2	2	9	0	1	200
San José	50	M	1	2	9	0	1	100
San José	27	M	1	3	9	0	1	100
San José	71	M	1	8	9	1	0	260
San José	32	F	5	3	9	0.5	0	586
San José	70	M	2	2	11	0	0	100
San José	29	M	2	3	9	0	1	50
San José	44	M	1	3	9	0	0	720
San José	27	M	1	3	9	0	1	250
San José	23	M	1	3	9	0.5	0.5	486
San José	50	M	1	3	9	0.5	0	100
San José	30	M	2	3	9	0.5	0	100
San José	23	M	2	5	9	0.5	0	100
