# Supplementary material for: Dataset for vulnerability model analysis in economically depressed areas
Source: Data Brief. 2022 May 23;42:108307. doi: 10.1016/j.dib.2022.108307 (PMC9160495; doi:10.1016/j.dib.2022.108307)
Supplement: Supplementary file 4 [file mmc4.zip]

Archive with 1 entries (1 files):
- Complementary 4.do
