# Supplementary material for: Dataset for vulnerability model analysis in economically depressed areas
Source: Data Brief. 2022 May 23;42:108307. doi: 10.1016/j.dib.2022.108307 (PMC9160495; doi:10.1016/j.dib.2022.108307)
Supplement: Supplementary file 4 [file mmc4.zip › Complementary 4.do]

//Families by neighborhood//
tabulate Neighborhood

//Age of Head of Household//
recode AgeofHeadofHousehold (15/25=0) (26/35=1) (36/45=2) (46/55=3) (56/65=4) (66/95=5), generate(AgeofHeadofHousehold2)
label define AgeofHeadofHousehold 0 "15 to 25 years" 1 "26 to 35 years" 2 "36 to 45 years" 3 "46 to 55 years" 4 "56 to 65 years" 5 " 65 years and over"
label values AgeofHeadofHousehold2 AgeofHeadofHousehold
tabulate AgeofHeadofHousehold2

//Gender of Head of Household//
tabulate GenderofHeadofHousehold

//Marital Status of Head of Household//
replace MaritalStatusofHeadofHouseh = "0" if MaritalStatusofHeadofHouseh == "S/D"
destring MaritalStatusofHeadofHouseh, replace
recode MaritalStatusofHeadofHouseh (1=0) (2=1) (3=2) (4=3) (5=4) (6=5) (7=6) (0=7), generate( MaritalStatusofHeadofHouseh2)
label define MaritalStatusofHeadofHouseh 0 "married" 1 "common-law marriage" 2 "de facto union" 3 "widower" 4 "Separate" 5 "Divorced" 6 "Single" 7"S/D"
label values MaritalStatusofHeadofHouseh2 MaritalStatusofHeadofHouseh
tabulate MaritalStatusofHeadofHouseh2

//Education level//
replace EducationLevel = "0" if EducationLevel == "s/d"
destring EducationLevel, replace
recode EducationLevel (1=1) (2=2) (3=3) (4=4) (5=5) (6=6) (7=7) (8=8) (0=9), generate( EducationLevel2)
label define EducationLevel 1 "SNE -3 years" 2 "Incomplete Primary" 3 "Complete Primary" 4 "Incomplete Secondary" 5 "Full Secondary" 6 "Superior" 7 "post-graduate" 8 "anaphalt" 9 "S/D"
label values EducationLevel2 EducationLevel
tabulate EducationLevel2

//Occupation of the Head of the Family//
recode OccupationoftheHeadoftheFa (1=0) (2=1) (3=2) (4=3) (5=4) (6=5) (7=6) (8=7) (9=8) (10=9) (11=10) (12=11), generate (OccupationoftheHeadoftheFa_2)
label define OccupationoftheHeadoftheFa 0 "Management staff of the Public Administration and companies" 1 "Scientific and intellectual professionals" 2 "Medium level technicians and professionals" 3 "Office clerks" 4 "Service worker and merchants" 5 "Skilled agricultural and fishing worker" 6 "Operators and artisans officers" 7 "Plant and machine operators" 8 "Unskilled workers" 9 "Armed forces" 10 "Unemployed" 11 "Inactive"
label values OccupationoftheHeadoftheFa_2 OccupationoftheHeadoftheFa
tabulate OccupationoftheHeadoftheFa_2

//Average Unemployment Rate at Home//
recode AverageUnemploymentRateatHom (0/0.25=0) (0.26/0.50=1) (0.51/0.75=2) (0.76/1=3), generate(AverageUnemploymentRateatHom2)
label define AverageUnemploymentRateatHom 0 "0 to 25%" 1 "26 to 50%" 2 "51% to 75%" 3 "76% to 100%"
label values AverageUnemploymentRateatHom2 AverageUnemploymentRateatHom
tabulate AverageUnemploymentRateatHom2

//Total household income //
recode Totalhouseholdincome (0/400=1) (401/800=2) (801/1200=3) (1201/1600=4) (1601/2000=5) (2001/2400=6) (2401/2800=7) (2801/3200=8) (3201/3600=9) (3601/4100=10), generate(Totalhouseholdincome2)
label define Totalhouseholdincome 1 "0 to 400 USD" 2 "401 to 800 USD" 3 "801 to 1200 USD" 4 "1201 to 1600 USD" 5 "1601 to 2000USD" 6 "2001 to 2400 USD" 7 "2401 to 2800 USD" 8 "2801 to 3200 USD" 9 "3201 to 3600 USD" 10 "3601 to 4100 USD"
label values Totalhouseholdincome2 Totalhouseholdincome 
tabulate Totalhouseholdincome2

//Housing wall material//
recode Housingwallmaterial (1=1) (2=2) (3=3) (4=4) (5=5) (6=6) (7=7), generate(Housingwallmaterial2)
label define Housingwallmaterial 1 "cane" 2 "concrete" 3 "Brick or block" 4 "Coated reed or wood" 5 "Pure Wood" 6 "Mixed" 7 "Other material"
label values Housingwallmaterial2 Housingwallmaterial 
tabulate Housingwallmaterial2

//Housing floor material//
recode Housingfloormaterial (1=1) (2=2) (3=3) (4=4) (5=5) (6=6), generate( Housingfloormaterial2)
label define Housingfloormaterial 1 "duela/parquet/plant" 2 "ceramics/tile" 3 "Brick cement" 4 "Board" 5 "Cane" 6 "Earth"
label values Housingfloormaterial2 Housingfloormaterial 
tabulate Housingfloormaterial2

//Household members per bedroom//
recode Householdmembersperbedroom  (0/3=1) (3.01/10=2), generate( Householdmembersperbedroom2)
label define Householdmembersperbedroom  1 "0 to 3 Household members per bedroom" 2 "More than 3 Household members per bedroom" 
label values Householdmembersperbedroom2 Householdmembersperbedroom  
tabulate Householdmembersperbedroom2

//Households with poor Basic Services//
recode HouseholdswithpoorBasicServi (0=0) (1=1), generate(HouseholdswithpoorBasicServi2)
label define HouseholdswithpoorBasicServi 0 "have basic services" 1 "do not have basic services"
label values HouseholdswithpoorBasicServi2 HouseholdswithpoorBasicServi
tabulate HouseholdswithpoorBasicServi2
